# Supplementary material for: Papillomavirus can be transmitted through the blood and produce infections in blood recipients: Evidence from two animal models
Source: Emerg Microbes Infect. 2019 Jul 25;8(1):1108–21. doi: 10.1080/22221751.2019.1637072 (PMC6713970; doi:10.1080/22221751.2019.1637072)
Supplement: Supplemental Material [file TEMI_A_1637072_SM1530.zip]

Archive with 5 entries (5 files):
- EMISupplementary_materials4_4_19.docx
- Supplemental_Table_3.xlsx
- Supplementary_Table_1.docx
- Supplementary_Table_2.docx
- Supplementary_Table_4.docx
