# Supplementary material for: Papillomavirus can be transmitted through the blood and produce infections in blood recipients: Evidence from two animal models
Source: Emerg Microbes Infect. 2019 Jul 25;8(1):1108–21. doi: 10.1080/22221751.2019.1637072 (PMC6713970; doi:10.1080/22221751.2019.1637072)
Supplement: Supplemental Material [file TEMI_A_1637072_SM1530.zip › Supplemental_Table_3.xlsx]

## Sheet: Final Static
Table 3. Dysregulated gene expression in cutaneous or intravenous CRPV infecton-induced tumor tissues
	Gene Symbol	Ensembl ID	Average Expression	Cutaneous vs. Control			IV vs. Control			Position in oryCun2			Unique to Cutaneous vs. Control		Unique to IV vs. Control		Found in Both Contrasts
				Adjusted p-value	Fold Change	Log2 Fold Change	Adjusted p-value	Fold Change	Log2 Fold Change	Chromosome	Start	End	Up	Down	Up	Down	Up in Both	Down in Both	Up in Cut. & Down in IV	Down in Cut. & Up in IV
	PNMA1	ENSOCUG00000007289	0.190707	0.00255376	-1.38811	2.64944	0.516933	1.26605	0.340336	chr20	31299546	31300604	Yes	No	No	No	No	No	No	No
	PLPBP	ENSOCUG00000024159	1.27582	0.00250086	-1.50157	2.90997	0.239985	1.57333	0.653817	GL018706	5525722	5544496	Yes	No	No	No	No	No	No	No
	HAUS2	ENSOCUG00000011004	2.16297	0.00133626	-1.0098	3.2123	0.126865	1.80107	0.848855	chr17	29621699	29642371	Yes	No	No	No	No	No	No	No
	DPY30	ENSOCUG00000017877	4.65334	7.90928e-05	1.51061	2.16613	0.0113652	1.61423	0.690844	chr2	154263436	154280158	Yes	No	No	No	No	No	No	No
	GSKIP	ENSOCUG00000017066	1.28048	0.000478527	0.162116	3.25389	0.073873	1.84824	0.886155	GL018779	611653	614880	Yes	No	No	No	No	No	No	No
	GAPDHS	ENSOCUG00000010922	-1.80145	0.00451168	-1.80356	7.99027	0.0812056	4.23512	2.0824	GL018786	381009	389941	Yes	No	No	No	No	No	No	No
	CNTNAP1	ENSOCUG00000007327	1.39499	0.00054528	0.00946278	2.50016	0.14375	1.47493	0.560649	chr19	43410852	43423128	Yes	No	No	No	No	No	No	No
	GFOD2	ENSOCUG00000009046	3.75244	0.000190387	0.734553	2.09328	0.00661991	1.76253	0.817651	chr5	23235169	23247137	Yes	No	No	No	No	No	No	No
	KLHL2	ENSOCUG00000003760	5.6045	7.51562e-06	3.90186	2.38528	0.000973053	1.92431	0.944338	GL018701	8205948	8329413	Yes	No	No	No	No	No	No	No
	BRIX1	ENSOCUG00000014478	4.63554	4.68005e-05	2.06846	2.00972	0.00369683	1.65374	0.72573	chr11	56228016	56239093	Yes	No	No	No	No	No	No	No
	NUP155	ENSOCUG00000000170	7.30297	0.000179471	0.406893	2.41445	0.0427705	1.55314	0.635186	chr11	58390429	58464267	Yes	No	No	No	No	No	No	No
	LCORL	ENSOCUG00000006802	4.14629	0.000715377	-0.723876	2.1372	0.0220746	1.71415	0.777494	chr2	8406293	8620864	Yes	No	No	No	No	No	No	No
	CYP39A1	ENSOCUG00000000754	2.27695	0.00289443	-1.82208	2.14609	0.159277	1.47289	0.55865	chr12	35904384	35996014	Yes	No	No	No	No	No	No	No
	POLK	ENSOCUG00000002900	6.00241	6.11181e-07	6.52067	2.02297	0.000260348	1.6856	0.753266	GL018855	639489	666011	Yes	No	No	No	No	No	No	No
	NAP1L2	ENSOCUG00000007414	0.223411	0.000319896	0.629688	4.30173	0.366866	1.45903	0.545005	chrX	51953243	51954628	Yes	No	No	No	No	No	No	No
	GNAL	ENSOCUG00000005253	2.49772	0.000627915	-0.301303	4.19017	0.230438	1.68908	0.756242	chr9	50046586	50234578	Yes	No	No	No	No	No	No	No
	MMP7	ENSOCUG00000015329	-3.1888	2.38831e-05	2.79009	37.5167	0.190666	2.76592	1.46776	chr1	114001275	114013979	Yes	No	No	No	No	No	No	No
	B9D1	ENSOCUG00000027669	0.451042	0.00244977	-1.39885	2.54945	0.640919	-1.19316	-0.254789	GL018817	336853	343569	Yes	No	No	No	No	No	No	No
	KIAA0895L	ENSOCUG00000025033	-0.014029	0.000254908	0.857407	5.12346	0.0503083	2.42832	1.27996	chr5	22789386	22792980	Yes	No	No	No	No	No	No	No
	PRKCG	ENSOCUG00000007624	-0.77006	0.0125715	-2.81693	2.60217	0.337045	1.53473	0.617984	GL018924	141212	155541	Yes	No	No	No	No	No	No	No
	CHORDC1	ENSOCUG00000014147	4.59379	2.30573e-05	2.82915	2.50383	0.002555	1.9298	0.948448	chr1	126670499	126687079	Yes	No	No	No	No	No	No	No
	ZAR1L	ENSOCUG00000026484	-0.396356	0.0026929	-1.38303	4.63216	0.135509	2.32853	1.21942	GL018702	3029647	3042445	Yes	No	No	No	No	No	No	No
	HOXD11	ENSOCUG00000013942	-4.07541	0.0238875	-3.27154	9.14901	0.905671	-1.17689	-0.234978	chr7	115667441	115669259	Yes	No	No	No	No	No	No	No
	SLC33A1	ENSOCUG00000001478	4.80794	1.10253e-05	3.57208	2.16901	0.00278337	1.65082	0.723186	chr14	50062547	50079003	Yes	No	No	No	No	No	No	No
	ZSWIM1	ENSOCUG00000012194	2.63172	0.000308974	0.419463	2.3193	0.0187157	1.75464	0.811177	GL018725	877758	879134	Yes	No	No	No	No	No	No	No
	PNPT1	ENSOCUG00000006889	5.55694	0.000440744	-0.41886	2.18532	0.05217	1.52314	0.607044	chr2	130433945	130484921	Yes	No	No	No	No	No	No	No
	CCDC28B	ENSOCUG00000007605	0.697668	0.00933948	-2.71444	2.18766	0.328929	1.40068	0.486131	GL018704	5968585	5971270	Yes	No	No	No	No	No	No	No
	SLC4A8	ENSOCUG00000016152	0.815912	0.00194354	-1.22833	3.49192	0.708219	-1.216	-0.282147	chr4	35718094	35790305	Yes	No	No	No	No	No	No	No
	MRPL45	ENSOCUG00000015690	3.7933	3.48005e-05	2.50207	2.55956	0.0108237	1.7235	0.785339	chr19	39822850	39848774	Yes	No	No	No	No	No	No	No
	LYAR	ENSOCUG00000002386	4.37043	0.00124227	-1.35416	2.15226	0.187811	1.37245	0.456749	chr2	308984	317348	Yes	No	No	No	No	No	No	No
	NSMCE2	ENSOCUG00000008539	3.18757	6.76408e-05	1.89613	2.24248	0.0188479	1.56967	0.650464	chr3	140811891	141062685	Yes	No	No	No	No	No	No	No
	INIP	ENSOCUG00000016717	2.02831	0.00187811	-1.35527	2.74728	0.532742	1.25592	0.32875	chr1	632068	650617	Yes	No	No	No	No	No	No	No
	UNC5A	ENSOCUG00000000398	-3.86824	0.00179654	-0.953481	6.65927	0.328686	1.86207	0.896908	chr3	57347549	57362599	Yes	No	No	No	No	No	No	No
	GRM2	ENSOCUG00000017597	2.1931	0.0093887	-2.9939	2.31875	0.238375	1.54477	0.627389	chr9	18908131	18916300	Yes	No	No	No	No	No	No	No
	MRPL1	ENSOCUG00000003852	4.17655	0.000180766	0.712172	2.20148	0.0155402	1.66206	0.732977	chr15	72467486	72568414	Yes	No	No	No	No	No	No	No
	BET1L	ENSOCUG00000014490	0.772205	0.00254568	-1.45118	2.35257	0.352173	1.33331	0.415008	GL019355	59460	60438	Yes	No	No	No	No	No	No	No
	TCEANC2	ENSOCUG00000008136	3.54125	7.14035e-05	1.78577	2.30437	0.0168248	1.6144	0.690996	chr13	112678452	112732969	Yes	No	No	No	No	No	No	No
	SLC25A14	ENSOCUG00000010391	2.51934	0.00318861	-1.95802	2.03521	0.0689969	1.60986	0.686934	chrX	104711899	104757344	Yes	No	No	No	No	No	No	No
	CCDC34	ENSOCUG00000004054	3.10094	0.000740337	-0.572029	2.72023	0.0683022	1.74595	0.80401	chr1	166303795	166333090	Yes	No	No	No	No	No	No	No
	SAAL1	ENSOCUG00000002418	4.17594	7.7242e-05	1.61279	2.94098	0.0142292	1.90645	0.930891	GL018733	2091726	2126454	Yes	No	No	No	No	No	No	No
	DAD1	ENSOCUG00000014269	5.0968	1.32531e-05	3.35316	2.30509	0.000986575	1.94983	0.963351	chr17	42840686	42870057	Yes	No	No	No	No	No	No	No
	CAND1	ENSOCUG00000005019	7.61625	9.08339e-06	3.57739	2.12304	0.000863699	1.80084	0.848669	chr4	46261852	46301030	Yes	No	No	No	No	No	No	No
	PAPSS2	ENSOCUG00000012078	3.4419	0.000740016	-0.631524	2.15441	0.0316036	1.66346	0.734186	chr18	35546275	35630236	Yes	No	No	No	No	No	No	No
	POU3F1	ENSOCUG00000005412	2.5404	0.00148507	-1.18285	2.46841	0.0694245	1.72803	0.78913	GL018704	469510	471344	Yes	No	No	No	No	No	No	No
	NASP	ENSOCUG00000025231	5.7308	1.06031e-05	3.5248	2.5914	0.00215857	1.89844	0.924814	chr13	120988135	121019582	Yes	No	No	No	No	No	No	No
	USP6NL	ENSOCUG00000007066	5.41207	2.37708e-06	5.13095	2.41219	0.00162175	1.70546	0.770158	chr16	16084153	16213745	Yes	No	No	No	No	No	No	No
	RWDD2A	ENSOCUG00000010813	1.43301	0.000374797	0.380845	3.06121	0.177188	1.52676	0.610476	chr12	70173964	70176478	Yes	No	No	No	No	No	No	No
	PDCD5	ENSOCUG00000013220	1.77683	0.00938476	-2.92073	2.31457	0.460374	1.32301	0.403828	GL018722	3283948	3288075	Yes	No	No	No	No	No	No	No
	ASB13	ENSOCUG00000015921	2.70712	0.000874074	-0.681739	2.11857	0.18331	1.35556	0.438887	GL018750	1685219	1709425	Yes	No	No	No	No	No	No	No
	GSS	ENSOCUG00000002267	4.11623	4.08726e-05	2.29159	2.07122	0.00156956	1.83445	0.875348	chr4	4806921	4831753	Yes	No	No	No	No	No	No	No
	NECTIN2	ENSOCUG00000017836	3.24526	1.64699e-05	3.34808	2.28336	0.0181348	1.48863	0.573984	GL019011	78579	92029	Yes	No	No	No	No	No	No	No
	SEL1L3	ENSOCUG00000017195	4.98677	5.31095e-06	4.33004	3.67804	0.00853687	1.89222	0.920081	chr2	16192874	16302907	Yes	No	No	No	No	No	No	No
	DSCC1	ENSOCUG00000017952	1.95779	6.83529e-05	2.06403	12.9107	0.108587	2.6866	1.42578	chr3	135696743	135706393	Yes	No	No	No	No	No	No	No
	CST7	ENSOCUG00000025268	5.40831	1.35405e-05	3.29573	2.4964	0.00180959	1.92504	0.944891	GL018741	1160069	1166561	Yes	No	No	No	No	No	No	No
	LGI2	ENSOCUG00000004764	-2.9783	0.000452703	0.301827	14.7688	0.655114	-1.48206	-0.567605	chr2	15572880	15598077	Yes	No	No	No	No	No	No	No
	KATNB1	ENSOCUG00000026139	3.94564	4.05103e-05	2.30343	2.33162	0.113348	1.32312	0.403948	chr5	13793196	13812201	Yes	No	No	No	No	No	No	No
	SHROOM1	ENSOCUG00000028133	0.671417	0.00280933	-1.53217	2.30792	0.305771	1.36626	0.45023	chr3	15854494	15858877	Yes	No	No	No	No	No	No	No
	CPLX3	ENSOCUG00000026844	-3.14647	0.000251836	0.789009	24.7899	0.0813801	4.62446	2.20928	GL018768	1320293	1322734	Yes	No	No	No	No	No	No	No
	SPIRE2	ENSOCUG00000014019	3.22385	0.000141201	1.12273	2.44358	0.0425994	1.57742	0.657565	GL018965	95345	118788	Yes	No	No	No	No	No	No	No
	TRA2B	ENSOCUG00000008940	6.77117	5.223e-06	4.20675	2.19336	0.00061587	1.85152	0.888708	chr14	79672574	79691151	Yes	No	No	No	No	No	No	No
	ZDHHC6	ENSOCUG00000003602	4.56025	1.28017e-05	3.44035	2.19346	0.00836664	1.52453	0.608368	chr18	60075530	60089832	Yes	No	No	No	No	No	No	No
	NEFH	ENSOCUG00000004098	-1.81052	3.53516e-05	2.57154	15.3562	0.0842913	2.89562	1.53387	GL018723	2687012	2694964	Yes	No	No	No	No	No	No	No
	EXOSC2	ENSOCUG00000007138	3.9918	0.000247278	0.419692	3.07786	0.0316074	1.92275	0.943172	GL019004	807	9417	Yes	No	No	No	No	No	No	No
	PGBD5	ENSOCUG00000006839	-0.728375	9.71356e-05	1.75151	8.93639	0.19626	2.05537	1.03939	chr16	37465737	37560479	Yes	No	No	No	No	No	No	No
	ALX1	ENSOCUG00000009125	-2.16032	0.00637025	-2.14172	16.2406	0.671108	1.76171	0.816979	chr4	64498495	64520456	Yes	No	No	No	No	No	No	No
	EXOSC7	ENSOCUG00000000939	4.24693	0.000532446	-0.427073	2.09424	0.00904599	1.82988	0.871751	chr9	13958965	13982274	Yes	No	No	No	No	No	No	No
	AP3M2	ENSOCUG00000009960	2.20471	0.000734007	-0.409785	2.48819	0.122658	1.52725	0.610932	GL018706	1118306	1130716	Yes	No	No	No	No	No	No	No
	USP14	ENSOCUG00000011595	5.13161	4.38853e-05	2.07884	2.38321	0.00367061	1.86211	0.896935	chr9	62196926	62253652	Yes	No	No	No	No	No	No	No
	ZNF280C	ENSOCUG00000002934	0.469706	0.00307503	-1.58273	3.34483	0.10749	2.05539	1.03941	chrX	104610966	104647571	Yes	No	No	No	No	No	No	No
	MSH6	ENSOCUG00000014615	6.8221	9.3999e-05	1.12009	2.42965	0.033887	1.54462	0.62725	chr2	138579465	138600900	Yes	No	No	No	No	No	No	No
	RIBC1	ENSOCUG00000025084	0.0777888	0.00153356	-0.876631	3.01671	0.302763	1.4716	0.557382	chrX	34936275	34940614	Yes	No	No	No	No	No	No	No
	GMPR	ENSOCUG00000017722	4.08238	0.00627146	-3.01004	3.62544	0.800755	-1.17405	-0.231494	GL018711	3712209	3753018	Yes	No	No	No	No	No	No	No
	GJB1	ENSOCUG00000004588	-1.70106	0.0010126	-0.435827	20.5029	0.889349	1.18867	0.249344	chrX	49697298	49698685	Yes	No	No	No	No	No	No	No
	SYT13	ENSOCUG00000005321	-0.862403	0.000760142	-0.177165	4.01896	0.188223	-1.8932	-0.920826	chr1	184747148	184794352	Yes	No	No	No	No	No	No	No
	POLE3	ENSOCUG00000005854	0.0388762	0.000863107	-0.316611	5.32009	0.183893	2.03969	1.02835	GL018699	14133381	14134051	Yes	No	No	No	No	No	No	No
	HSPD1	ENSOCUG00000012736	7.38232	3.06057e-05	2.29083	2.20274	0.00250259	1.78159	0.833165	chr7	137982585	137992646	Yes	No	No	No	No	No	No	No
	ADGRF1	ENSOCUG00000022513	-1.98059	0.00862343	-2.39674	4.74255	0.253835	2.14879	1.10353	chr12	36372897	36410664	Yes	No	No	No	No	No	No	No
	FRMD5	ENSOCUG00000000664	-1.97612	0.017605	-3.05457	2.43289	0.908841	-1.05807	-0.0814314	chr17	28398499	28448851	Yes	No	No	No	No	No	No	No
	IQCM	ENSOCUG00000027563	-3.58554	0.0126837	-2.69835	8.55554	0.108128	4.8366	2.27399	chr15	14712281	15173547	Yes	No	No	No	No	No	No	No
	KLHL36	ENSOCUG00000010881	4.3218	5.85729e-05	1.87411	2.15489	0.00902844	1.61972	0.695744	GL018911	121017	132880	Yes	No	No	No	No	No	No	No
	GPN2	ENSOCUG00000006407	1.55036	0.00171094	-1.16699	2.40998	0.24953	1.40888	0.494548	chr13	138483933	138491393	Yes	No	No	No	No	No	No	No
	ADH5	ENSOCUG00000004263	5.55577	4.25926e-05	2.0612	2.52477	0.00986243	1.72715	0.78839	chr15	50797763	50814655	Yes	No	No	No	No	No	No	No
	HYOU1	ENSOCUG00000004239	6.39705	0.000137621	0.746658	2.00375	0.00424988	1.73251	0.792862	GL018823	517135	527325	Yes	No	No	No	No	No	No	No
	ASCC1	ENSOCUG00000016753	3.28751	0.00132289	-1.22618	2.02233	0.304315	1.2633	0.337192	chr18	15191933	15296243	Yes	No	No	No	No	No	No	No
	YME1L1	ENSOCUG00000011293	7.44167	2.89407e-06	4.80304	2.03576	0.000584012	1.69392	0.760363	chr16	2846719	2895209	Yes	No	No	No	No	No	No	No
	PMM1	ENSOCUG00000006941	4.4976	9.95672e-07	6.12395	2.63483	0.00169184	1.71436	0.777674	GL018734	907727	920234	Yes	No	No	No	No	No	No	No
	SPINK14	ENSOCUG00000008803	-3.85983	0.004675	-1.80229	5.97707	0.265811	2.15085	1.10491	chr3	30090923	30094616	Yes	No	No	No	No	No	No	No
	SLC24A5	ENSOCUG00000013038	2.72467	0.0027328	-1.79353	10.5687	0.242327	2.83232	1.50198	chr17	24371982	24404171	Yes	No	No	No	No	No	No	No
	KIAA1324	ENSOCUG00000008591	1.72256	0.0219252	-3.78307	2.47741	0.889348	-1.08362	-0.115865	chr13	55009991	55107257	Yes	No	No	No	No	No	No	No
	NUP37	ENSOCUG00000029449	2.70557	6.17619e-05	2.06363	2.25249	0.00902891	1.68201	0.750184	chr4	81361151	81402527	Yes	No	No	No	No	No	No	No
	STPG1	ENSOCUG00000013373	-0.533082	0.000745878	-0.155178	9.35969	0.0767041	3.5545	1.82964	chr13	129022184	129068136	Yes	No	No	No	No	No	No	No
	SF3B6	ENSOCUG00000022008	4.51816	7.67961e-06	3.98952	2.49583	0.00312569	1.75336	0.81012	chr2	173221463	173231820	Yes	No	No	No	No	No	No	No
	BIRC7	ENSOCUG00000003307	-1.28925	0.0159686	-3.00135	3.4066	0.228849	2.04275	1.03051	GL019502	20964	24501	Yes	No	No	No	No	No	No	No
	TDRD5	ENSOCUG00000000491	-0.701338	0.000751935	-0.169719	4.73364	0.557888	-1.37768	-0.462237	chr13	6614465	6723022	Yes	No	No	No	No	No	No	No
	CHST11	ENSOCUG00000005141	0.248646	0.00152661	-0.884129	3.35556	0.187999	1.71274	0.776306	chr4	83551754	83794668	Yes	No	No	No	No	No	No	No
	GUCY2C	ENSOCUG00000008162	-0.466256	0.0001157	1.59133	4.98223	0.0757019	2.04761	1.03394	chr8	24855147	24947643	Yes	No	No	No	No	No	No	No
	PSMD11	ENSOCUG00000008495	6.37209	3.37337e-05	2.2433	2.08469	0.00266957	1.71272	0.776291	chr19	22036489	22081727	Yes	No	No	No	No	No	No	No
	DNAL4	ENSOCUG00000014597	-0.221796	0.00049104	0.231649	5.41146	0.44361	1.49528	0.580419	chr4	84454766	84457567	Yes	No	No	No	No	No	No	No
	PEX11G	ENSOCUG00000010861	1.28426	0.0121194	-3.04746	2.10071	0.0523764	1.93706	0.953865	GL018767	937581	945970	Yes	No	No	No	No	No	No	No
	TMEM202	ENSOCUG00000009207	-3.0389	0.00249823	-1.24553	10.6067	0.415125	2.01817	1.01304	chr17	169687	175086	Yes	No	No	No	No	No	No	No
	TFR2	ENSOCUG00000000609	-3.65579	0.0269126	-3.37293	7.58981	0.361552	2.70753	1.43698	chr6	27170846	27181244	Yes	No	No	No	No	No	No	No
	EIF3M	ENSOCUG00000004483	8.0772	4.16825e-06	4.3896	2.24582	0.00364319	1.55155	0.633713	chr1	171976005	172000584	Yes	No	No	No	No	No	No	No
	RANBP6	ENSOCUG00000008471	6.02243	3.607e-05	2.20009	3.78816	0.0200074	1.9483	0.962216	chr1	48138715	48142032	Yes	No	No	No	No	No	No	No
	PBDC1	ENSOCUG00000001088	3.65473	0.000607764	-0.463274	2.02358	0.0137528	1.7191	0.78165	chrX	68755760	68761584	Yes	No	No	No	No	No	No	No
	FNDC8	ENSOCUG00000014306	-2.996	0.00686385	-2.15776	9.39003	0.185739	3.39881	1.76503	chr19	24497685	24504394	Yes	No	No	No	No	No	No	No
	SNAPC1	ENSOCUG00000014094	4.39078	0.00189958	-1.78813	2.07411	0.062092	1.58647	0.665819	chr20	9432422	9455816	Yes	No	No	No	No	No	No	No
	OGFOD2	ENSOCUG00000000487	2.38313	0.0101402	-3.10745	2.44163	0.232362	1.60706	0.684424	GL019055	38355	41643	Yes	No	No	No	No	No	No	No
	PHF7	ENSOCUG00000007957	0.301401	0.00225435	-1.27172	3.21279	0.252739	1.61293	0.689685	chr9	19488071	19499443	Yes	No	No	No	No	No	No	No
	EBPL	ENSOCUG00000006778	0.204663	0.00356782	-1.69765	4.20513	0.116858	2.36249	1.24031	GL018705	3316795	3325034	Yes	No	No	No	No	No	No	No
	MRPS12	ENSOCUG00000000689	0.782284	0.000160256	1.28561	2.9325	0.0162541	1.99407	0.995716	chr5	867061	868891	Yes	No	No	No	No	No	No	No
	TAF10	ENSOCUG00000006599	3.92475	0.000115635	1.22286	2.3963	0.0171637	1.69138	0.758203	chr1	147615283	147616508	Yes	No	No	No	No	No	No	No
	CRIPT	ENSOCUG00000009711	4.08156	9.57087e-05	1.38271	2.24346	0.0903666	1.37087	0.455092	chr2	139639804	139647205	Yes	No	No	No	No	No	No	No
	LIF	ENSOCUG00000003768	2.23611	0.000588281	-0.172253	2.22178	0.0155186	1.81902	0.863165	GL018723	3396572	3404915	Yes	No	No	No	No	No	No	No
	CCDC181	ENSOCUG00000000852	3.7679	0.000306247	0.223064	3.35741	0.122446	1.65821	0.729624	chr13	21547008	21564392	Yes	No	No	No	No	No	No	No
	FAAP24	ENSOCUG00000015883	0.783736	0.00139085	-0.83054	5.38946	0.0683181	2.83036	1.50099	chr5	2934540	2937517	Yes	No	No	No	No	No	No	No
	ACOT7	ENSOCUG00000012605	3.18858	6.12642e-05	2.00871	2.02579	0.00272034	1.74929	0.80677	chr13	143252645	143319069	Yes	No	No	No	No	No	No	No
	SARS	ENSOCUG00000008625	7.01435	8.74063e-05	1.19024	2.12311	0.00556336	1.7069	0.771376	chr13	54975049	55002097	Yes	No	No	No	No	No	No	No
	SLC25A21	ENSOCUG00000014333	0.859603	0.0149374	-3.20157	2.02945	0.398945	1.33418	0.41595	chr17	56307183	56534369	Yes	No	No	No	No	No	No	No
	LIN52	ENSOCUG00000017491	0.547421	0.0232444	-3.59398	2.02945	0.976156	1.0133	0.0190567	chr20	30816831	30932085	Yes	No	No	No	No	No	No	No
	ABHD12	ENSOCUG00000002798	5.41635	3.84979e-05	2.18062	2.08652	0.00590101	1.60482	0.682412	GL018741	768228	866721	Yes	No	No	No	No	No	No	No
	ARIH1	ENSOCUG00000011272	6.63673	3.4805e-06	4.63878	2.94323	0.0298729	1.45709	0.543095	chr17	41882	122094	Yes	No	No	No	No	No	No	No
	PTGES	ENSOCUG00000023769	1.89923	0.00195712	-1.36128	3.20077	0.264964	1.57957	0.65953	GL018933	353675	362798	Yes	No	No	No	No	No	No	No
	TMEM125	ENSOCUG00000005122	-0.0223919	9.9698e-05	1.74197	5.19785	0.0511558	2.2305	1.15737	chr13	123389990	123390649	Yes	No	No	No	No	No	No	No
	CLDN6	ENSOCUG00000017197	-3.8209	0.0200751	-3.11926	3.21001	0.165085	-2.36812	-1.24374	GL018828	264155	264820	Yes	No	No	No	No	No	No	No
	MUTYH	ENSOCUG00000001966	2.40715	0.000892187	-0.648174	2.77452	0.166067	1.55295	0.635014	chr13	121320615	121325102	Yes	No	No	No	No	No	No	No
	ARL6IP6	ENSOCUG00000013257	4.13712	0.000165775	0.795708	2.05934	0.084991	1.35691	0.440329	chr7	91709998	91734914	Yes	No	No	No	No	No	No	No
	HGH1	ENSOCUG00000005665	1.06634	0.00190664	-1.2047	2.15483	0.347597	1.28116	0.357451	GL019513	27027	28657	Yes	No	No	No	No	No	No	No
	RP9	ENSOCUG00000029333	1.92194	0.00325136	-1.89323	2.01756	0.701001	1.11285	0.15426	chr10	16916816	16931463	Yes	No	No	No	No	No	No	No
	EPGN	ENSOCUG00000016270	-2.22706	0.0191751	-3.1057	7.7366	0.0696444	6.35448	2.66777	chr15	75951648	75957656	Yes	No	No	No	No	No	No	No
	DCUN1D5	ENSOCUG00000006512	4.29057	9.35028e-05	1.39333	2.28628	0.00656432	1.79217	0.841704	chr1	113476471	113507050	Yes	No	No	No	No	No	No	No
	SLAIN1	ENSOCUG00000010325	1.18511	0.00127832	-0.844386	2.68703	0.974786	-1.01245	-0.0178519	chr8	79475362	79555914	Yes	No	No	No	No	No	No	No
	TDRKH	ENSOCUG00000001387	-0.38826	0.000282195	0.762307	26.6066	0.0734222	5.61582	2.4895	chr13	40402979	40410017	Yes	No	No	No	No	No	No	No
	MGST1	ENSOCUG00000013514	6.14126	4.9428e-06	4.30097	2.33979	0.0017692	1.72445	0.786134	chr8	23135082	23153265	Yes	No	No	No	No	No	No	No
	PCSK6	ENSOCUG00000017423	6.77269	6.88338e-05	1.45855	3.33062	0.020425	1.89684	0.923601	chr17	84543988	84698722	Yes	No	No	No	No	No	No	No
	METTL12	ENSOCUG00000024025	1.76821	0.00137441	-0.958293	2.5578	0.0292038	1.99731	0.998061	GL018717	1671391	1672244	Yes	No	No	No	No	No	No	No
	SF3A3	ENSOCUG00000005407	5.99014	2.22346e-05	2.71527	2.21796	0.00235328	1.77037	0.824049	GL018704	520456	544524	Yes	No	No	No	No	No	No	No
	TIAM1	ENSOCUG00000016524	9.17727	4.16622e-05	1.90231	2.61721	0.0139758	1.67595	0.744981	chr14	161234894	161377648	Yes	No	No	No	No	No	No	No
	ARMC6	ENSOCUG00000023141	2.00051	0.000216641	0.878477	3.01767	0.0245263	1.96503	0.974551	GL019448	18694	27321	Yes	No	No	No	No	No	No	No
	PSMD5	ENSOCUG00000005644	5.00207	1.95296e-05	2.95221	2.08431	0.000906799	1.86365	0.898128	GL018699	6418644	6439000	Yes	No	No	No	No	No	No	No
	SYTL1	ENSOCUG00000002371	4.7838	0.00189061	-1.85528	2.0092	0.145291	1.39886	0.484254	chr13	138081522	138087311	Yes	No	No	No	No	No	No	No
	VAMP4	ENSOCUG00000015967	2.58907	5.11035e-05	2.27293	2.33343	0.0096674	1.69001	0.757032	chr13	21069413	21112680	Yes	No	No	No	No	No	No	No
	CHMP2B	ENSOCUG00000003985	6.01905	5.26127e-06	4.23997	2.10819	0.00428642	1.50188	0.58677	chr14	129661581	129694681	Yes	No	No	No	No	No	No	No
	RDH8	ENSOCUG00000011468	-1.14017	0.00344447	-1.58574	4.84276	0.395418	1.69567	0.76186	GL018833	262153	269888	Yes	No	No	No	No	No	No	No
	ATP1A1	ENSOCUG00000001324	8.00729	8.18918e-06	3.67481	2.1055	0.000371393	1.95884	0.969999	chr13	47885347	47903300	Yes	No	No	No	No	No	No	No
	SPINK5	ENSOCUG00000008779	10.9916	0.000306858	-0.249252	2.80428	0.0374258	1.75625	0.812499	chr3	30002859	30081173	Yes	No	No	No	No	No	No	No
	PAQR4	ENSOCUG00000027620	1.77178	0.00125015	-0.885387	2.27877	0.209839	1.39439	0.47963	GL018828	224248	225015	Yes	No	No	No	No	No	No	No
	SKAP2	ENSOCUG00000011330	4.44936	5.30556e-05	1.97058	2.17754	0.0017372	1.92526	0.945052	chr10	11458041	11637131	Yes	No	No	No	No	No	No	No
	KRCC1	ENSOCUG00000016946	5.4419	8.486e-05	1.33892	2.08666	0.0118325	1.57178	0.652398	chr2	99519011	99519787	Yes	No	No	No	No	No	No	No
	MAGOHB	ENSOCUG00000029403	1.25956	0.0102631	-2.90215	2.11907	0.269914	1.4459	0.531972	GL018781	743883	746625	Yes	No	No	No	No	No	No	No
	DNAJC30	ENSOCUG00000017294	0.739101	0.00801449	-2.57228	2.01991	0.360277	1.31718	0.397448	GL018765	904468	905151	Yes	No	No	No	No	No	No	No
	HUS1	ENSOCUG00000027263	2.86039	0.000575404	-0.259126	2.6688	0.0288982	1.91475	0.937159	GL018745	97543	107607	Yes	No	No	No	No	No	No	No
	POLD2	ENSOCUG00000014942	4.97714	0.000467248	-0.409039	3.01719	0.096027	1.66719	0.737418	chr10	44675663	44681336	Yes	No	No	No	No	No	No	No
	ALG6	ENSOCUG00000000281	4.20612	0.000336447	0.0507924	2.00111	0.0236723	1.55213	0.634249	chr13	103052033	103110954	Yes	No	No	No	No	No	No	No
	LSM3	ENSOCUG00000011088	0.87082	0.000542107	0.0715903	3.73102	0.259816	1.55926	0.640857	chr9	9794223	9800149	Yes	No	No	No	No	No	No	No
	KIN	ENSOCUG00000004637	3.73726	0.000214059	0.60814	2.11614	0.0137728	1.66052	0.731636	chr16	12113131	12151704	Yes	No	No	No	No	No	No	No
	FMN1	ENSOCUG00000005597	6.45274	2.48874e-05	2.56074	2.64664	0.00724487	1.76933	0.823204	chr17	37929276	38403373	Yes	No	No	No	No	No	No	No
	KCNK10	ENSOCUG00000015561	-3.37791	4.94018e-07	5.67928	45.9481	0.792944	-1.17689	-0.234978	chr20	17057332	17196865	Yes	No	No	No	No	No	No	No
	SNAI1	ENSOCUG00000005422	-0.774023	0.00143881	-0.770208	5.32462	0.141459	2.31165	1.20892	GL018940	13588	17461	Yes	No	No	No	No	No	No	No
	ATP23	ENSOCUG00000001951	1.2197	0.00139703	-0.910495	2.82661	0.208548	1.54172	0.624544	GL018714	1030122	1042300	Yes	No	No	No	No	No	No	No
	MRPL41	ENSOCUG00000006334	2.67181	0.000206591	0.830244	3.17475	0.0298865	1.96337	0.973332	GL018867	491919	492497	Yes	No	No	No	No	No	No	No
	PHF21B	ENSOCUG00000007540	-3.60759	0.000949123	-0.390864	10.277	0.0653496	3.83835	1.94049	GL018962	312650	329791	Yes	No	No	No	No	No	No	No
	TTC13	ENSOCUG00000000489	4.41984	2.55753e-05	2.73957	2.37291	0.00303369	1.83488	0.875685	chr16	36971402	37064763	Yes	No	No	No	No	No	No	No
	DNAJC9	ENSOCUG00000007144	5.04006	0.000514661	-0.507668	2.11754	0.00531338	1.96101	0.971595	chr18	14160774	14165663	Yes	No	No	No	No	No	No	No
	FBXO46	ENSOCUG00000022686	0.525219	0.0247718	-3.63331	2.01535	0.5381	1.26556	0.339776	GL019006	273248	276049	Yes	No	No	No	No	No	No	No
	RAD1	ENSOCUG00000014474	2.36101	0.00127539	-0.994528	2.94546	0.0866972	1.83377	0.874811	chr11	56221803	56227280	Yes	No	No	No	No	No	No	No
	C12orf65	ENSOCUG00000011888	0.959117	0.0135276	-3.1234	2.23176	0.385864	1.39375	0.478968	GL018923	45103	47750	Yes	No	No	No	No	No	No	No
	REXO5	ENSOCUG00000009913	3.61808	0.00245248	-1.89842	2.18528	0.0257995	1.88916	0.917747	chr6	11740942	11814124	Yes	No	No	No	No	No	No	No
	TIMM17A	ENSOCUG00000007498	3.43104	0.000617529	-0.43133	2.39738	0.0150374	1.9428	0.958139	chr16	69634579	69644460	Yes	No	No	No	No	No	No	No
	HNRNPA0	ENSOCUG00000005703	1.25513	9.62018e-05	1.76092	2.52185	0.0143442	1.77154	0.825004	chr3	20075474	20076370	Yes	No	No	No	No	No	No	No
	OSER1	ENSOCUG00000004094	5.10997	6.92296e-06	4.0241	2.49442	0.0214187	1.45759	0.543582	GL018718	3467707	3473783	Yes	No	No	No	No	No	No	No
	MYCBPAP	ENSOCUG00000002706	2.74368	0.000390872	0.150227	3.73327	0.124018	1.77739	0.82976	chr19	37197031	37218898	Yes	No	No	No	No	No	No	No
	TCP1	ENSOCUG00000013847	7.53488	1.87475e-05	2.80779	2.00676	0.000986575	1.77637	0.828933	chr12	149628994	149636248	Yes	No	No	No	No	No	No	No
	NCAPD3	ENSOCUG00000013669	6.30221	0.000163211	0.568031	2.17001	0.025754	1.5419	0.624709	GL018742	1448383	1529375	Yes	No	No	No	No	No	No	No
	LRRC42	ENSOCUG00000008111	3.90433	0.000153052	0.939956	2.11937	0.00402464	1.84797	0.885943	chr13	112795542	112820420	Yes	No	No	No	No	No	No	No
	PSMC4	ENSOCUG00000021937	5.56157	4.16813e-06	4.52838	2.06369	0.000501085	1.78423	0.835299	GL018912	295317	304913	Yes	No	No	No	No	No	No	No
	TFE3	ENSOCUG00000015807	4.49533	5.47382e-05	1.91855	2.80409	0.0414819	1.59444	0.673051	chrX	33659134	33669603	Yes	No	No	No	No	No	No	No
	CPD	ENSOCUG00000010505	8.1549	1.2955e-06	5.6315	2.78255	0.00829151	1.51859	0.602734	chr19	17798106	17874582	Yes	No	No	No	No	No	No	No
	DCT	ENSOCUG00000000407	2.07612	0.0034101	-1.73709	138.673	0.213789	10.3815	3.37594	chr8	96366062	96407953	Yes	No	No	No	No	No	No	No
	SSMEM1	ENSOCUG00000000151	-2.97433	0.00426954	-1.72731	8.47171	0.111662	3.6625	1.87283	chr7	14407073	14416132	Yes	No	No	No	No	No	No	No
	XRCC4	ENSOCUG00000015052	3.49892	6.14446e-05	1.95501	2.76086	0.0111577	1.87187	0.904478	chr11	3325465	3650155	Yes	No	No	No	No	No	No	No
	EPS8L3	ENSOCUG00000009695	-3.23929	0.012404	-2.68293	6.86327	0.0989096	4.24617	2.08616	chr13	54387060	54397292	Yes	No	No	No	No	No	No	No
	CYB5R4	ENSOCUG00000007137	4.81757	4.99043e-05	1.97319	2.10636	0.00897218	1.58002	0.659946	chr12	70829295	71012945	Yes	No	No	No	No	No	No	No
	MEMO1	ENSOCUG00000005878	4.05276	2.94398e-05	2.64796	2.39503	0.0021251	1.94703	0.961272	chr2	154325423	154400607	Yes	No	No	No	No	No	No	No
	KIT	ENSOCUG00000007086	3.51758	0.00056789	-0.365931	3.65005	0.0733339	1.98719	0.99073	chr15	93911537	93952727	Yes	No	No	No	No	No	No	No
	SLC38A9	ENSOCUG00000004479	4.07884	5.32325e-05	2.01528	2.03562	0.00332184	1.7035	0.768502	chr11	71525799	71606357	Yes	No	No	No	No	No	No	No
	TYRP1	ENSOCUG00000004221	4.07058	0.00414453	-2.30191	72.1572	0.319911	5.28927	2.40307	chr1	41345685	41361479	Yes	No	No	No	No	No	No	No
	MAP7	ENSOCUG00000025456	6.18664	9.48381e-05	1.15708	2.12245	0.00514915	1.73278	0.793091	chr12	126798744	126874190	Yes	No	No	No	No	No	No	No
	SERTAD1	ENSOCUG00000016694	3.89804	9.67839e-06	3.8305	2.46188	0.00119867	1.9706	0.978635	GL018912	111317	112021	Yes	No	No	No	No	No	No	No
	LINC02581	ENSOCUG00000017320	2.89483	5.46994e-05	2.13899	2.5379	0.413903	1.1859	0.245979	chr19	11287745	11288555	Yes	No	No	No	No	No	No	No
	RAB5A	ENSOCUG00000012200	7.20914	3.44858e-06	4.62773	2.50425	0.000635019	1.98257	0.987372	chr14	6021788	6057783	Yes	No	No	No	No	No	No	No
	TEX9	ENSOCUG00000012275	1.6538	0.00102137	-0.645997	2.86477	0.0589317	1.88896	0.917592	chr17	16137804	16213330	Yes	No	No	No	No	No	No	No
	PQLC2	ENSOCUG00000027668	1.07264	0.000802868	-0.334466	2.30133	0.102427	1.51252	0.596954	chr13	133580101	133587821	Yes	No	No	No	No	No	No	No
	SUSD6	ENSOCUG00000007703	5.43407	0.000411496	-0.329763	2.01962	0.0171373	1.62348	0.699092	GL018749	1601475	1651932	Yes	No	No	No	No	No	No	No
	GTF2H5	ENSOCUG00000025009	3.14655	0.000159872	1.01156	3.07708	0.0537615	1.74118	0.800063	chr12	148319860	148334709	Yes	No	No	No	No	No	No	No
	RASSF10	ENSOCUG00000026389	2.56263	0.0014209	-1.15778	2.90441	0.255135	1.50059	0.58553	chr1	154777682	154779229	Yes	No	No	No	No	No	No	No
	BARD1	ENSOCUG00000001552	5.56026	0.000308782	-0.0504913	2.10804	0.18806	1.28481	0.361551	chr7	156087706	156166639	Yes	No	No	No	No	No	No	No
	ZNF593	ENSOCUG00000013999	-0.844604	0.0171192	-3.10205	2.39139	0.512941	1.33333	0.415037	chr13	139147064	139147760	Yes	No	No	No	No	No	No	No
	WIPI2	ENSOCUG00000001790	5.75009	6.30264e-07	6.50477	2.63005	0.000631988	1.83731	0.877593	GL018871	534669	565645	Yes	No	No	No	No	No	No	No
	ENO2	ENSOCUG00000003589	1.5954	2.37232e-05	3.12337	5.91956	0.0568771	2.06057	1.04305	chr8	32919595	32925347	Yes	No	No	No	No	No	No	No
	TEX2	ENSOCUG00000012112	7.46001	1.94212e-05	2.77025	2.20896	0.00674899	1.57562	0.655917	chr19	49023108	49117761	Yes	No	No	No	No	No	No	No
	ARR3	ENSOCUG00000017073	-4.16765	0.00220708	-1.13613	6.79236	0.488776	1.59136	0.670262	chrX	48829554	48842041	Yes	No	No	No	No	No	No	No
	TMEM69	ENSOCUG00000011433	4.54273	8.49518e-06	3.88064	2.06992	0.00125447	1.70201	0.76724	chr13	120908930	120916746	Yes	No	No	No	No	No	No	No
	XXYLT1	ENSOCUG00000012938	2.83988	0.000178396	0.944235	2.45411	0.0399469	1.61377	0.690435	chr14	90822785	90976223	Yes	No	No	No	No	No	No	No
	INPP5B	ENSOCUG00000005395	6.62012	1.42412e-05	3.14456	2.9317	0.0087271	1.76889	0.822848	GL018704	556709	620898	Yes	No	No	No	No	No	No	No
	H2AFY2	ENSOCUG00000004773	1.47579	0.00285663	-1.65147	4.1342	0.143813	2.15513	1.10777	chr18	16807746	16834973	Yes	No	No	No	No	No	No	No
	CLPS	ENSOCUG00000024610	-3.82895	6.11208e-05	1.91065	11.918	0.208275	1.98897	0.992023	chr12	25819497	25821130	Yes	No	No	No	No	No	No	No
	CD200	ENSOCUG00000009949	2.85168	0.00106476	-0.921253	2.94055	0.343084	1.39467	0.47992	chr14	106894986	106925566	Yes	No	No	No	No	No	No	No
	FAM129B	ENSOCUG00000004918	7.64202	2.68128e-05	2.41906	2.1166	0.0048919	1.60709	0.684451	GL018699	149493	165511	Yes	No	No	No	No	No	No	No
	ORMDL1	ENSOCUG00000012504	2.93551	0.000301739	0.38736	2.91213	0.0560431	1.75484	0.811337	chr7	130144921	130156029	Yes	No	No	No	No	No	No	No
	RASSF9	ENSOCUG00000017872	5.3834	0.000226132	0.313405	2.16887	0.00621862	1.83659	0.877033	chr4	64977880	65013218	Yes	No	No	No	No	No	No	No
	POP7	ENSOCUG00000007818	1.53868	0.0240798	-3.80345	2.02128	0.590368	1.23174	0.300694	chr6	27121461	27121883	Yes	No	No	No	No	No	No	No
	SPATA46	ENSOCUG00000007698	-2.08051	0.00641348	-2.11314	4.78946	0.0806572	3.05654	1.6119	chr13	30641873	30644629	Yes	No	No	No	No	No	No	No
	GCNT2	ENSOCUG00000014369	1.72476	0.00095641	-0.595518	2.29437	0.0565239	1.64729	0.720097	chr12	4263309	4358870	Yes	No	No	No	No	No	No	No
	NUDCD2	ENSOCUG00000005783	1.83927	0.00019289	1.00885	2.3733	0.0404318	1.5885	0.667661	chr3	44683554	44689659	Yes	No	No	No	No	No	No	No
	PEF1	ENSOCUG00000005744	4.59817	0.000376662	-0.134215	2.0386	0.0508463	1.46428	0.550193	GL018704	6493822	6510386	Yes	No	No	No	No	No	No	No
	KAT8	ENSOCUG00000002300	6.50674	1.37725e-05	3.18269	2.9916	0.0443274	1.4995	0.584483	GL018752	1170266	1184648	Yes	No	No	No	No	No	No	No
	IBA57	ENSOCUG00000024934	1.29759	0.00513401	-2.22198	2.26058	0.238915	1.46313	0.549054	GL019112	13024	18084	Yes	No	No	No	No	No	No	No
	COMTD1	ENSOCUG00000009095	2.35575	0.000829899	-0.555144	2.42701	0.0649424	1.65796	0.729409	chr18	12276207	12277744	Yes	No	No	No	No	No	No	No
	OTOL1	ENSOCUG00000027063	-3.19656	0.000322837	0.575005	25.1007	0.119787	4.09117	2.03251	chr14	56099606	56109855	Yes	No	No	No	No	No	No	No
	HSD17B7	ENSOCUG00000011463	6.3957	1.99672e-06	5.24895	2.41846	0.000559737	1.89225	0.920102	chr13	30170642	30192448	Yes	No	No	No	No	No	No	No
	MAP2K4	ENSOCUG00000010096	6.55777	2.67281e-05	2.47919	2.02371	0.00189388	1.70842	0.772666	chr19	7536455	7658352	Yes	No	No	No	No	No	No	No
	TRANK1	ENSOCUG00000003819	0.459096	0.00264468	-1.43184	2.33962	0.0586836	1.78687	0.837434	chr14	23650320	23805193	Yes	No	No	No	No	No	No	No
	LYZL6	ENSOCUG00000023930	-4.61487	0.0229569	-3.20968	3.85804	1	1	0	chr19	45672182	45675945	Yes	No	No	No	No	No	No	No
	TXNL4A	ENSOCUG00000009756	4.8043	3.61189e-06	4.74912	2.38923	0.00169884	1.73328	0.793509	GL019116	53860	68330	Yes	No	No	No	No	No	No	No
	SOCS4	ENSOCUG00000004006	5.17517	0.000206801	0.430398	2.08333	0.00692374	1.74896	0.806498	chr17	73716608	73717933	Yes	No	No	No	No	No	No	No
	MAP6	ENSOCUG00000003302	2.94293	0.0092638	-3.17333	2.27692	0.957917	1.02284	0.0325865	chr1	141093819	141162653	Yes	No	No	No	No	No	No	No
	PAK1IP1	ENSOCUG00000013378	4.30471	0.000768093	-0.819637	2.01452	0.00956973	1.80889	0.855103	chr12	4402334	4413564	Yes	No	No	No	No	No	No	No
	LAMA1	ENSOCUG00000009424	0.155765	8.37549e-05	1.91475	6.36729	0.562266	-1.35591	-0.439261	chr9	54750450	54894693	Yes	No	No	No	No	No	No	No
	MAIP1	ENSOCUG00000017946	2.01084	0.00545775	-2.40435	2.1279	0.121479	1.58995	0.668979	chr7	140600746	140609905	Yes	No	No	No	No	No	No	No
	ABHD18	ENSOCUG00000005526	4.44767	0.00112765	-1.25668	2.19417	0.0762181	1.548	0.630403	chr15	103764220	103808207	Yes	No	No	No	No	No	No	No
	C2orf69	ENSOCUG00000016473	3.03542	4.37113e-05	2.3695	3.14037	0.0374291	1.70544	0.770142	chr7	140556582	140567955	Yes	No	No	No	No	No	No	No
	ARPC1A	ENSOCUG00000003944	7.00411	2.16683e-05	2.67634	2.25203	0.00379821	1.69413	0.76054	GL018760	887881	911665	Yes	No	No	No	No	No	No	No
	CEP72	ENSOCUG00000002242	2.01353	0.00246023	-1.58604	3.29581	0.0564647	2.27832	1.18797	GL018897	149947	174772	Yes	No	No	No	No	No	No	No
	UBE2L3	ENSOCUG00000002610	4.85024	1.54604e-05	3.21233	2.14344	0.00210241	1.71464	0.77791	chr21	5473843	5501215	Yes	No	No	No	No	No	No	No
	SNRNP48	ENSOCUG00000005168	2.93729	0.000120191	1.3478	2.63928	0.0111268	1.91064	0.934055	chr12	1317315	1333919	Yes	No	No	No	No	No	No	No
	NATD1	ENSOCUG00000025049	-1.24577	0.0188494	-3.16413	2.26088	0.947266	1.03086	0.0438503	GL019019	89505	90249	Yes	No	No	No	No	No	No	No
	ATP6V1E1	ENSOCUG00000006964	6.33117	1.53177e-05	3.08372	2.3163	0.00686961	1.60084	0.678829	GL018809	13281	45990	Yes	No	No	No	No	No	No	No
	SPDYA	ENSOCUG00000021734	-2.83379	0.000684155	-0.0797109	11.9971	0.347499	2.04098	1.02926	chr2	157228507	157270780	Yes	No	No	No	No	No	No	No
	SPTLC3	ENSOCUG00000001306	8.38082	7.30468e-05	1.3242	2.48638	0.00761299	1.81164	0.857296	chr4	23027243	23189669	Yes	No	No	No	No	No	No	No
	DTWD2	ENSOCUG00000016146	2.34758	4.18477e-06	4.81263	4.68889	0.033887	1.79687	0.845489	chr3	3367720	3498857	Yes	No	No	No	No	No	No	No
	PLS3	ENSOCUG00000006041	9.18267	7.45944e-06	3.74136	2.3711	0.00222941	1.72839	0.789429	chrX	64068860	64161379	Yes	No	No	No	No	No	No	No
	RUVBL2	ENSOCUG00000006427	5.03669	8.16588e-06	3.86876	2.65757	0.00223927	1.89401	0.921442	GL019028	52923	67778	Yes	No	No	No	No	No	No	No
	PFN4	ENSOCUG00000015250	-3.77064	2.89641e-05	2.48532	10.9436	0.0656451	2.48091	1.31087	chr2	173249842	173260952	Yes	No	No	No	No	No	No	No
	ZFAND6	ENSOCUG00000001050	5.78988	6.43733e-07	6.47995	2.84998	0.000943053	1.84639	0.884707	GL018846	517859	552101	Yes	No	No	No	No	No	No	No
	YES1	ENSOCUG00000005874	6.03207	4.62024e-06	4.38414	2.32861	0.000552303	1.95601	0.967913	chr9	61597196	61631968	Yes	No	No	No	No	No	No	No
	SDHAF1	ENSOCUG00000013947	0.0434255	0.0148765	-3.09262	2.2719	0.887892	-1.06821	-0.0951997	GL018786	763731	764321	Yes	No	No	No	No	No	No	No
	FAM91A1	ENSOCUG00000011804	6.67435	4.36264e-05	1.94721	2.03945	0.00857574	1.53483	0.618083	chr3	139570682	139618661	Yes	No	No	No	No	No	No	No
	TSTD1	ENSOCUG00000022892	0.244343	0.00383451	-1.78347	3.28938	0.273478	1.66077	0.73185	chr13	31943436	31944313	Yes	No	No	No	No	No	No	No
	MBD2	ENSOCUG00000021080	7.12581	8.69002e-05	1.19133	2.11751	0.00373406	1.77557	0.828282	chr9	94746757	94819738	Yes	No	No	No	No	No	No	No
	NAA40	ENSOCUG00000016577	1.76021	0.00480103	-2.22515	2.55056	0.109828	1.79791	0.846318	GL018717	12949	19224	Yes	No	No	No	No	No	No	No
	PANK3	ENSOCUG00000011991	5.1166	4.18737e-05	2.12407	2.24146	0.0077391	1.64822	0.72091	chr3	49916379	49939321	Yes	No	No	No	No	No	No	No
	CRLF3	ENSOCUG00000002764	3.41674	0.000511899	-0.256298	2.39324	0.116183	1.47965	0.565252	chr19	21545010	21606093	Yes	No	No	No	No	No	No	No
	MAPK1IP1L	ENSOCUG00000004003	4.04074	2.24885e-05	2.91605	2.3585	0.0197551	1.51612	0.600382	chr17	73742664	73760806	Yes	No	No	No	No	No	No	No
	APOM	ENSOCUG00000007928	-2.03049	0.0164518	-2.98438	3.05205	0.439866	1.51543	0.599724	chr12	20467684	20469540	Yes	No	No	No	No	No	No	No
	TRMT11	ENSOCUG00000011783	2.83174	0.00164917	-1.37743	2.08718	0.700195	1.10727	0.14701	chr12	115466524	115523273	Yes	No	No	No	No	No	No	No
	ALKBH7	ENSOCUG00000006905	1.64994	0.00281226	-1.68306	2.09359	0.271403	1.34035	0.42261	GL019183	31061	32495	Yes	No	No	No	No	No	No	No
	B9D2	ENSOCUG00000008000	-1.37401	0.00051337	0.200429	6.30105	0.101996	2.45291	1.29449	GL018789	586312	593657	Yes	No	No	No	No	No	No	No
	CBX2	ENSOCUG00000009257	1.58636	0.000787214	-0.374578	3.46347	0.0768551	1.97694	0.98327	GL019121	147149	149529	Yes	No	No	No	No	No	No	No
	ALDH5A1	ENSOCUG00000003063	5.49517	7.82632e-05	1.41467	2.21134	0.0472327	1.42513	0.511095	chr12	12455571	12488192	Yes	No	No	No	No	No	No	No
	SERPINA4	ENSOCUG00000006766	-3.29532	9.30694e-05	1.6556	31.9797	0.276574	2.5522	1.35174	GL018883	500773	506491	Yes	No	No	No	No	No	No	No
	CASP8AP2	ENSOCUG00000001742	6.99176	0.000169446	0.483647	2.13034	0.0405136	1.46231	0.548253	chr12	76665780	76696205	Yes	No	No	No	No	No	No	No
	TNFRSF25	ENSOCUG00000027044	1.10153	9.60141e-05	1.76881	3.89384	0.0532714	1.905	0.929791	chr13	143161556	143165435	Yes	No	No	No	No	No	No	No
	BLVRB	ENSOCUG00000002791	6.21187	7.72491e-05	1.37301	2.30232	0.00690264	1.75498	0.811456	GL018912	81088	100688	Yes	No	No	No	No	No	No	No
	DMAC2	ENSOCUG00000029322	1.92472	0.000400708	0.247811	2.60458	0.16585	1.44908	0.535138	GL018789	410210	412891	Yes	No	No	No	No	No	No	No
	DLL4	ENSOCUG00000010756	3.39095	0.00120072	-1.15202	3.07313	0.465118	1.31653	0.396735	chr17	31142339	31151786	Yes	No	No	No	No	No	No	No
	CHMP4C	ENSOCUG00000006847	6.13112	1.25373e-05	3.30446	2.54234	0.0738052	1.34641	0.429121	chr3	97374883	97405057	Yes	No	No	No	No	No	No	No
	HMBS	ENSOCUG00000015161	3.15129	0.000529795	-0.230308	2.03307	0.0226615	1.62331	0.698938	GL018823	559535	565977	Yes	No	No	No	No	No	No	No
	TOR1A	ENSOCUG00000022073	3.22693	1.59666e-05	3.38835	2.62398	0.00801768	1.72987	0.790661	GL018933	305066	311240	Yes	No	No	No	No	No	No	No
	MRPL22	ENSOCUG00000011189	3.88406	0.00103726	-1.08537	2.11471	0.243368	1.3102	0.389792	chr3	36306185	36340892	Yes	No	No	No	No	No	No	No
	NAP1L1	ENSOCUG00000013857	7.04939	4.31147e-05	1.94347	2.14614	0.00149334	1.89812	0.92457	chr4	54994549	55014994	Yes	No	No	No	No	No	No	No
	SLCO1C1	ENSOCUG00000007487	0.286982	0.00241537	-1.35961	3.01227	0.980545	-1.01204	-0.0172725	chr8	18919289	18963202	Yes	No	No	No	No	No	No	No
	SLC38A6	ENSOCUG00000014287	2.6495	0.000191162	0.899199	2.26765	0.0684592	1.46574	0.551629	chr20	8554800	8626851	Yes	No	No	No	No	No	No	No
	GRAMD1C	ENSOCUG00000015407	4.52454	4.78809e-05	2.04343	2.2003	0.12027	1.29194	0.369534	chr14	105275838	105430093	Yes	No	No	No	No	No	No	No
	USP38	ENSOCUG00000011524	6.67725	3.90791e-07	6.95594	2.41728	0.000673718	1.67814	0.746866	chr15	21242089	21276572	Yes	No	No	No	No	No	No	No
	NUP35	ENSOCUG00000014407	4.60081	9.71141e-05	1.30174	2.39872	0.0163274	1.67588	0.744917	chr7	123230653	123274774	Yes	No	No	No	No	No	No	No
	KLHDC8A	ENSOCUG00000023010	-0.222438	0.0141015	-3.01305	3.29342	0.99732	-1.00347	-0.00499849	chr16	66778091	66789156	Yes	No	No	No	No	No	No	No
	HORMAD2	ENSOCUG00000006817	-3.34049	7.49926e-06	3.64228	29.5742	0.147987	2.48091	1.31087	GL018723	3246410	3331933	Yes	No	No	No	No	No	No	No
	STK24	ENSOCUG00000003179	6.47508	3.17759e-05	2.29523	2.10955	0.0177756	1.45094	0.536986	chr8	100247671	100303421	Yes	No	No	No	No	No	No	No
	CARHSP1	ENSOCUG00000022206	0.745888	0.000536602	0.0748393	2.30326	0.47191	-1.20796	-0.272578	chr6	2775859	2778256	Yes	No	No	No	No	No	No	No
	RWDD2B	ENSOCUG00000007775	1.52912	0.00141605	-0.988928	2.40337	0.7305	1.11528	0.157401	chr14	158354605	158356310	Yes	No	No	No	No	No	No	No
	STK10	ENSOCUG00000005098	5.21697	3.36716e-05	2.3444	2.38175	0.00803183	1.68241	0.750527	chr3	53230722	53342478	Yes	No	No	No	No	No	No	No
	MYBL1	ENSOCUG00000015184	3.46392	0.00353631	-2.30631	2.43908	0.917955	-1.04192	-0.059245	chr3	82434585	82479914	Yes	No	No	No	No	No	No	No
	CRADD	ENSOCUG00000001251	0.556975	0.0037167	-1.80198	3.75084	0.507749	1.4284	0.514403	chr4	72977654	72978738	Yes	No	No	No	No	No	No	No
	BUB3	ENSOCUG00000017446	5.62325	7.93047e-05	1.39893	2.64625	0.00686593	1.94008	0.956115	GL018813	336964	345375	Yes	No	No	No	No	No	No	No
	PDCD6	ENSOCUG00000022971	4.10302	1.79173e-05	3.15886	2.64913	0.00330737	1.91883	0.940227	GL018897	325073	343786	Yes	No	No	No	No	No	No	No
	NRN1L	ENSOCUG00000006342	-1.24891	0.00243979	-1.25868	4.57222	0.660695	1.29594	0.374004	chr5	23448474	23449826	Yes	No	No	No	No	No	No	No
	INTS7	ENSOCUG00000004204	5.06879	5.79266e-05	1.79475	2.68626	0.00556384	1.96957	0.977879	chr16	60962679	61047039	Yes	No	No	No	No	No	No	No
	BRI3BP	ENSOCUG00000001541	0.392249	0.00216797	-1.23097	4.41326	0.0983834	2.40069	1.26345	GL018864	138728	147389	Yes	No	No	No	No	No	No	No
	NUTF2	ENSOCUG00000006322	3.2047	0.000834674	-0.733211	2.1684	0.293004	1.28173	0.358092	chr5	23430044	23434748	Yes	No	No	No	No	No	No	No
	TMEM102	ENSOCUG00000004211	2.75759	0.0072405	-2.85518	2.00319	0.292937	1.35777	0.441237	chr19	11733225	11734854	Yes	No	No	No	No	No	No	No
	RABIF	ENSOCUG00000002207	0.0575661	0.0109481	-2.77521	2.74536	0.308927	1.6018	0.679697	chr16	68879093	68881835	Yes	No	No	No	No	No	No	No
	PKIG	ENSOCUG00000010103	-0.0207612	0.00743991	-2.39041	2.0041	0.318931	1.3374	0.419433	GL018718	3831770	3833731	Yes	No	No	No	No	No	No	No
	SIAH2	ENSOCUG00000010373	5.47449	4.06774e-05	2.11596	2.24	0.00939519	1.61124	0.688172	chr14	44629507	44652317	Yes	No	No	No	No	No	No	No
	PCDH12	ENSOCUG00000016941	2.81574	0.00034309	0.277124	2.34007	0.0297127	1.68634	0.753896	chr3	23978832	23991824	Yes	No	No	No	No	No	No	No
	PPIH	ENSOCUG00000011453	4.56595	4.9313e-05	2.03194	2.6032	0.00390805	1.99281	0.994804	chr13	124040885	124057105	Yes	No	No	No	No	No	No	No
	ZMYND19	ENSOCUG00000012225	2.46472	0.000556706	-0.161696	2.83818	0.0601272	1.78739	0.837857	GL018867	473768	478633	Yes	No	No	No	No	No	No	No
	ZFAND1	ENSOCUG00000017532	3.00024	4.49663e-05	2.32433	3.11481	0.477251	1.1986	0.26135	chr3	97344555	97361180	Yes	No	No	No	No	No	No	No
	CHRNA6	ENSOCUG00000009516	0.542103	0.0142302	-3.05755	4.4471	0.0668309	3.65947	1.87163	GL018706	627991	640671	Yes	No	No	No	No	No	No	No
	PLD2	ENSOCUG00000025974	4.6277	5.35318e-05	1.92512	2.24322	0.0104691	1.62749	0.702645	chr19	12340816	12358576	Yes	No	No	No	No	No	No	No
	RSPH14	ENSOCUG00000021875	-3.73753	2.75176e-05	2.53086	11.8206	0.072637	2.48091	1.31087	GL018810	108339	178840	Yes	No	No	No	No	No	No	No
	EMC2	ENSOCUG00000002461	6.2174	9.82457e-05	1.11431	2.01141	0.0118353	1.54435	0.626996	chr3	123832704	123892662	Yes	No	No	No	No	No	No	No
	HHEX	ENSOCUG00000016719	1.32305	0.0101795	-2.90538	2.093	0.274762	1.43006	0.516073	chr18	40477600	40483993	Yes	No	No	No	No	No	No	No
	ZPR1	ENSOCUG00000004619	5.17664	4.82351e-05	1.97659	2.09454	0.00115347	1.93958	0.955747	chr1	99633048	99644257	Yes	No	No	No	No	No	No	No
	ACOT13	ENSOCUG00000013786	2.33698	0.00213275	-1.52887	2.67231	0.291494	1.44212	0.528192	chr12	12322945	12327352	Yes	No	No	No	No	No	No	No
	FAM184B	ENSOCUG00000001582	1.17606	0.00444217	-2.09337	3.41276	0.916524	1.06358	0.088925	chr2	8217004	8335539	Yes	No	No	No	No	No	No	No
	TLN2	ENSOCUG00000013064	7.81061	2.0542e-06	5.14661	2.90986	0.453672	1.11915	0.162405	chr17	9433367	9826281	Yes	No	No	No	No	No	No	No
	STK36	ENSOCUG00000002008	3.95573	0.000101374	1.35777	2.25846	0.00788969	1.75522	0.811651	chr7	159946049	159967364	Yes	No	No	No	No	No	No	No
	IL10	ENSOCUG00000014265	2.82757	0.00102222	-0.875483	2.03289	0.433342	1.19267	0.254195	chr16	65583126	65587913	Yes	No	No	No	No	No	No	No
	GJD4	ENSOCUG00000002477	-2.03149	0.0249656	-3.35292	2.93131	0.0812432	2.64329	1.40233	GL018724	1115486	1119682	Yes	No	No	No	No	No	No	No
	CTRC	ENSOCUG00000016035	-3.82895	0.000219515	0.868355	10.1267	0.61892	1.35912	0.442672	GL018791	835413	842021	Yes	No	No	No	No	No	No	No
	CHD7	ENSOCUG00000010034	8.18896	1.03556e-05	3.41514	2.09981	0.00341618	1.56962	0.650417	chr3	76364224	76495936	Yes	No	No	No	No	No	No	No
	DPM1	ENSOCUG00000014708	4.17752	3.72986e-05	2.37253	2.24955	0.00545461	1.70566	0.770331	GL018822	535628	558701	Yes	No	No	No	No	No	No	No
	NARF	ENSOCUG00000024065	5.86555	0.00021821	0.295353	2.00146	0.0251082	1.49942	0.584406	GL018866	48042	76061	Yes	No	No	No	No	No	No	No
	C1orf50	ENSOCUG00000026605	1.14221	0.00898389	-2.76286	2.36118	0.552091	1.26406	0.33806	chr13	123962840	123970351	Yes	No	No	No	No	No	No	No
	ELP6	ENSOCUG00000000214	1.39037	0.000349387	0.46479	3.29449	0.0556547	1.90424	0.929214	chr9	15430479	15443313	Yes	No	No	No	No	No	No	No
	GTF2A2	ENSOCUG00000011347	2.34504	0.000248025	0.682442	2.93646	0.0709749	1.68384	0.751754	chr17	12749222	12756102	Yes	No	No	No	No	No	No	No
	GNAZ	ENSOCUG00000004912	1.66269	0.00168641	-1.17196	4.7887	0.370559	1.65507	0.726891	GL018810	138688	162969	Yes	No	No	No	No	No	No	No
	PAX6	ENSOCUG00000011075	-2.47285	0.0181406	-3.05723	3.90292	0.476646	1.6161	0.69252	chr1	171111239	171125446	Yes	No	No	No	No	No	No	No
	KRT4	ENSOCUG00000012774	1.73578	2.601e-05	3.03629	17.9916	0.0819666	3.00489	1.58731	chr4	36745696	36751717	Yes	No	No	No	No	No	No	No
	NUPL2	ENSOCUG00000014808	2.94539	2.6126e-05	2.9132	2.92565	0.0201332	1.71572	0.778813	chr10	8247789	8265810	Yes	No	No	No	No	No	No	No
	ICMT	ENSOCUG00000005004	4.52318	2.23091e-05	2.86157	2.19055	0.00785643	1.57404	0.654474	chr13	143341705	143347463	Yes	No	No	No	No	No	No	No
	RASL12	ENSOCUG00000010729	2.48585	0.00332537	-2.0566	2.15924	0.530005	-1.22226	-0.289547	chr17	7233118	7244563	Yes	No	No	No	No	No	No	No
	VPS4B	ENSOCUG00000007150	7.30958	1.55896e-05	3.01453	2.23388	0.00126936	1.85917	0.894656	chr9	103628418	103666865	Yes	No	No	No	No	No	No	No
	ZDHHC3	ENSOCUG00000000937	5.32764	1.6261e-05	3.10471	2.02896	0.00259969	1.6194	0.695455	chr9	14000192	14030439	Yes	No	No	No	No	No	No	No
	BOK	ENSOCUG00000021536	2.2561	0.00201249	-1.44715	2.12277	0.121629	1.48909	0.57443	GL019032	20195	25124	Yes	No	No	No	No	No	No	No
	TMED8	ENSOCUG00000002144	1.91281	0.00179492	-1.2666	2.33955	0.102464	1.60091	0.678893	chr20	28015438	28053345	Yes	No	No	No	No	No	No	No
	APPL2	ENSOCUG00000005042	6.70377	1.32822e-06	5.66352	3.25252	0.00190446	1.91107	0.934382	chr4	91123245	91173562	Yes	No	No	No	No	No	No	No
	CHML	ENSOCUG00000002896	1.25852	0.0013017	-0.835859	3.08497	0.0881238	1.88204	0.912298	chr16	25764792	25766734	Yes	No	No	No	No	No	No	No
	PGAP1	ENSOCUG00000002192	4.88101	0.000138707	0.884372	2.63521	0.0372652	1.64451	0.717658	chr7	137343676	137411169	Yes	No	No	No	No	No	No	No
	HOXD10	ENSOCUG00000008964	1.27619	0.000136465	1.42227	10.1213	0.0801282	2.86602	1.51905	chr7	115676651	115681796	Yes	No	No	No	No	No	No	No
	KIF17	ENSOCUG00000001822	-1.21667	0.0140167	-2.88971	3.71773	0.273484	1.99195	0.994181	chr13	132394745	132436318	Yes	No	No	No	No	No	No	No
	LPH	ENSOCUG00000026849	-2.60059	0.0208584	-3.19095	9.49248	0.450919	2.45685	1.29681	chr7	73309092	73368266	Yes	No	No	No	No	No	No	No
	SNX9	ENSOCUG00000013765	7.7143	1.74812e-05	2.86893	2.31378	0.0661925	1.32553	0.406567	chr12	148084087	148150310	Yes	No	No	No	No	No	No	No
	ABCB9	ENSOCUG00000006448	2.12234	0.00121845	-0.903409	2.6006	0.068397	1.76257	0.81768	GL019055	6484	26213	Yes	No	No	No	No	No	No	No
	DCLRE1A	ENSOCUG00000004921	5.1515	0.000124915	0.962044	2.61336	0.0297806	1.66672	0.737009	chr18	61409924	61437082	Yes	No	No	No	No	No	No	No
	TSC22D2	ENSOCUG00000016074	5.53304	0.000724872	-0.933362	2.23569	0.0184571	1.8016	0.849277	chr14	44296046	44344389	Yes	No	No	No	No	No	No	No
	TYW5	ENSOCUG00000016464	1.21961	0.000715368	-0.249706	2.85773	0.428449	1.29605	0.374126	chr7	140575076	140600470	Yes	No	No	No	No	No	No	No
	ABHD13	ENSOCUG00000015739	3.77248	0.0004228	-0.103803	2.04626	0.00990808	1.75038	0.807672	chr8	109997646	109998659	Yes	No	No	No	No	No	No	No
	HSPA14	ENSOCUG00000012875	4.37859	1.0259e-05	3.70498	2.22682	0.00152741	1.77997	0.831851	chr16	46364709	46399544	Yes	No	No	No	No	No	No	No
	OR10V1	ENSOCUG00000016055	-4.16358	0.00225636	-1.15556	6.86015	0.487834	1.59953	0.67765	chr1	192507561	192508490	Yes	No	No	No	No	No	No	No
	KYAT1	ENSOCUG00000026753	3.89695	0.00124534	-1.26445	2.07138	0.0651265	1.53975	0.622701	GL019142	93846	105804	Yes	No	No	No	No	No	No	No
	APOOL	ENSOCUG00000003369	3.56887	0.00021357	0.634971	2.1915	0.0338973	1.55163	0.633789	chrX	75931336	75970114	Yes	No	No	No	No	No	No	No
	GCOM1	ENSOCUG00000002296	5.65345	2.16564e-05	2.768	3.38541	0.0356687	1.66163	0.732603	chr17	14702186	14845755	Yes	No	No	No	No	No	No	No
	PSMG1	ENSOCUG00000008866	4.22117	1.39256e-05	3.40311	2.19855	0.00219165	1.73202	0.792456	GL018907	166903	175472	Yes	No	No	No	No	No	No	No
	PSD4	ENSOCUG00000004174	6.04575	4.06957e-06	4.51736	2.56221	0.000854267	1.97214	0.979761	chr2	97897328	97932308	Yes	No	No	No	No	No	No	No
	ZNF408	ENSOCUG00000010953	4.78635	7.88571e-05	1.48156	2.21679	0.144708	1.29077	0.368236	chr1	186070979	186075887	Yes	No	No	No	No	No	No	No
	MINPP1	ENSOCUG00000002908	5.03435	0.000118714	1.03934	2.31847	0.00433121	1.92534	0.945115	chr18	35411280	35452297	Yes	No	No	No	No	No	No	No
	HS6ST1	ENSOCUG00000013158	3.55231	0.000184177	0.799553	2.2322	0.0116484	1.73919	0.798413	chr7	62143287	62143997	Yes	No	No	No	No	No	No	No
	KCNG3	ENSOCUG00000002674	0.566074	0.000274748	0.771103	8.25361	0.10075	2.64563	1.40361	chr2	143619595	143741122	Yes	No	No	No	No	No	No	No
	PSMD6	ENSOCUG00000025313	6.34157	4.77303e-06	4.32793	2.28672	0.000649814	1.89191	0.919841	chr9	31082733	31093776	Yes	No	No	No	No	No	No	No
	ADGRG2	ENSOCUG00000007324	3.38772	0.00304515	-2.06098	4.30934	0.107071	2.38726	1.25535	chrX	4752906	4815702	Yes	No	No	No	No	No	No	No
	QTRT1	ENSOCUG00000021082	2.60564	0.000388494	0.173942	2.2065	0.110356	1.41693	0.502769	GL018914	266944	274480	Yes	No	No	No	No	No	No	No
	TMEM50B	ENSOCUG00000005069	1.94636	0.00205224	-1.42335	2.27626	0.369632	1.29501	0.372965	GL018729	248606	290697	Yes	No	No	No	No	No	No	No
	SMIM26	ENSOCUG00000024533	0.566353	0.0032404	-1.6504	2.71196	0.146654	1.70991	0.773918	chr4	17842216	17843732	Yes	No	No	No	No	No	No	No
	LAD1	ENSOCUG00000007730	8.19547	8.7084e-05	1.14103	2.41344	0.0217729	1.60029	0.678333	chr16	70119989	70137780	Yes	No	No	No	No	No	No	No
	EHD4	ENSOCUG00000015759	5.69587	2.00973e-05	2.84565	2.54041	0.00624366	1.73672	0.796365	chr17	30179178	30253268	Yes	No	No	No	No	No	No	No
	TOM1L1	ENSOCUG00000008462	3.92131	5.45702e-05	2.01081	2.48399	0.0129185	1.70487	0.769658	chr19	32946335	32986734	Yes	No	No	No	No	No	No	No
	SRP54	ENSOCUG00000007838	5.47487	2.72237e-05	2.54135	2.05274	0.00647656	1.54759	0.630027	chr17	54739169	54775870	Yes	No	No	No	No	No	No	No
	C7orf61	ENSOCUG00000024411	-2.11685	0.0200467	-3.15404	3.5657	0.146808	2.47995	1.31031	chr6	27327603	27332022	Yes	No	No	No	No	No	No	No
	RNASEH2B	ENSOCUG00000008904	4.69513	1.57194e-05	3.20831	2.93063	0.0249424	1.60718	0.68453	GL018705	4618398	4691981	Yes	No	No	No	No	No	No	No
	SCLT1	ENSOCUG00000015077	3.69176	0.000264846	0.381922	2.73592	0.115638	1.51951	0.603602	chr15	104627737	104891055	Yes	No	No	No	No	No	No	No
	RBBP7	ENSOCUG00000000683	6.23839	5.40066e-05	1.75308	2.56306	0.00593049	1.87234	0.904839	chrX	2727072	2753518	Yes	No	No	No	No	No	No	No
	CMAS	ENSOCUG00000013129	4.84466	0.000170392	0.674419	2.01333	0.00939516	1.63378	0.708216	chr8	18040226	18058985	Yes	No	No	No	No	No	No	No
	NSUN6	ENSOCUG00000014870	2.5402	7.53439e-05	1.88226	3.62442	0.0331578	1.93396	0.951559	chr16	42714231	42781131	Yes	No	No	No	No	No	No	No
	FAM206A	ENSOCUG00000001882	1.37281	0.00293459	-1.65488	4.17445	0.109	2.33405	1.22284	chr1	4225959	4229556	Yes	No	No	No	No	No	No	No
	TXNRD1	ENSOCUG00000003961	6.39105	1.43657e-05	3.15402	2.19235	0.0007473	1.94316	0.958407	chr4	83334803	83462653	Yes	No	No	No	No	No	No	No
	UBE2H	ENSOCUG00000013054	4.13344	1.23403e-05	3.5479	2.5354	0.00162028	1.97211	0.979738	chr7	14658836	14958068	Yes	No	No	No	No	No	No	No
	HPDL	ENSOCUG00000001962	-0.123834	0.00657527	-2.28039	2.15739	0.833157	-1.08009	-0.111148	chr13	121326254	121327369	Yes	No	No	No	No	No	No	No
	SWSAP1	ENSOCUG00000021369	1.36294	0.000303878	0.596323	2.13753	0.282659	1.24371	0.314644	GL019404	2311	6532	Yes	No	No	No	No	No	No	No
	SRD5A3	ENSOCUG00000028005	0.683129	0.000864644	-0.363634	4.31478	0.127979	2.02127	1.01526	chr15	93446666	93456481	Yes	No	No	No	No	No	No	No
	STIP1	ENSOCUG00000015880	7.23111	4.95906e-06	4.23668	2.07564	0.00215345	1.56486	0.646037	GL019482	15762	29855	Yes	No	No	No	No	No	No	No
	CALN1	ENSOCUG00000000973	-3.95065	0.0212549	-3.15585	4.48754	0.787432	1.25203	0.324273	chr6	22467011	23022391	Yes	No	No	No	No	No	No	No
	PSMB4	ENSOCUG00000015257	5.76468	4.62475e-05	1.9556	2.02957	0.00289135	1.69931	0.764951	chr13	40779873	40782403	Yes	No	No	No	No	No	No	No
	FAM184A	ENSOCUG00000005736	4.28634	4.41969e-05	2.16677	2.98586	0.124327	1.42653	0.512515	chr12	107888945	108008400	Yes	No	No	No	No	No	No	No
	PAAF1	ENSOCUG00000012572	2.48354	0.00275064	-1.83291	2.63796	0.578087	1.2306	0.299359	chr1	142597105	142633471	Yes	No	No	No	No	No	No	No
	SLC24A4	ENSOCUG00000015546	-0.758463	0.00101488	-0.438738	3.85499	0.177917	1.79039	0.840273	chr20	13497997	13638066	Yes	No	No	No	No	No	No	No
	LMBR1L	ENSOCUG00000011586	3.71984	2.26473e-06	5.34445	2.47779	0.00371966	1.61648	0.692854	chr4	33394541	33409488	Yes	No	No	No	No	No	No	No
	TRIOBP	ENSOCUG00000003202	5.59276	6.35404e-05	1.6323	2.4561	0.0115724	1.71199	0.775677	GL018972	34112	82176	Yes	No	No	No	No	No	No	No
	CMTM4	ENSOCUG00000004618	1.89433	0.000722163	-0.336095	3.47546	0.0953689	1.88996	0.918356	chr5	22055909	22067169	Yes	No	No	No	No	No	No	No
	EIF4EBP1	ENSOCUG00000017792	3.31499	0.00180276	-1.51748	2.48776	0.0320126	1.97585	0.98247	GL018706	5335425	5354625	Yes	No	No	No	No	No	No	No
	CDK7	ENSOCUG00000007519	4.74361	0.000256109	0.251815	2.11057	0.0453258	1.47995	0.565552	chr11	85438216	85469786	Yes	No	No	No	No	No	No	No
	NAIF1	ENSOCUG00000013385	0.987244	0.00470999	-2.08551	2.22846	0.251661	1.43177	0.517798	GL018847	518460	520748	Yes	No	No	No	No	No	No	No
	LSM8	ENSOCUG00000017359	2.54831	0.00621388	-2.6725	2.2295	0.605083	1.19611	0.258345	chr7	26908066	26915462	Yes	No	No	No	No	No	No	No
	TMEM97	ENSOCUG00000007769	2.0657	0.00140211	-1.03037	3.87499	0.0817882	2.20494	1.14074	chr19	19787146	19794201	Yes	No	No	No	No	No	No	No
	SUZ12	ENSOCUG00000002536	6.06046	5.75565e-05	1.69842	2.25989	0.00429681	1.78888	0.839055	chr19	21489904	21548598	Yes	No	No	No	No	No	No	No
	DCAF13	ENSOCUG00000009197	5.24981	1.87307e-05	2.96714	2.07091	0.00117537	1.7943	0.843423	chr3	118815415	118861692	Yes	No	No	No	No	No	No	No
	SLC26A2	ENSOCUG00000013871	6.33647	4.23493e-06	4.45423	2.59053	0.00135648	1.88004	0.910762	chr3	31755839	31763212	Yes	No	No	No	No	No	No	No
	CLPX	ENSOCUG00000007293	7.05958	0.00011039	0.936744	2.00181	0.0182353	1.48745	0.572837	chr17	7112750	7159088	Yes	No	No	No	No	No	No	No
	CCDC184	ENSOCUG00000010495	-0.577112	0.0030035	-1.47599	2.98697	0.312523	1.50864	0.593251	GL018949	245632	246177	Yes	No	No	No	No	No	No	No
	CETP	ENSOCUG00000013137	-1.90264	0.000234051	0.912623	14.504	0.244455	2.37828	1.24992	chr5	13183526	13200463	Yes	No	No	No	No	No	No	No
	CNIH4	ENSOCUG00000000520	4.30819	0.000111218	1.20098	2.55148	0.0333748	1.62255	0.698264	chr16	48962310	48981891	Yes	No	No	No	No	No	No	No
	PTPRN	ENSOCUG00000023622	-1.10769	0.014377	-2.92826	5.45802	0.24752	2.61036	1.38425	chr7	160526730	160543542	Yes	No	No	No	No	No	No	No
	WFDC2	ENSOCUG00000009529	1.08918	0.0135433	-3.11614	4.21923	0.141559	2.71465	1.44077	GL018725	618146	623348	Yes	No	No	No	No	No	No	No
	COA7	ENSOCUG00000016049	2.11196	0.000741496	-0.396162	2.07816	0.0374195	1.59605	0.674506	chr13	114016674	114031315	Yes	No	No	No	No	No	No	No
	RNF24	ENSOCUG00000011224	0.335044	0.00043342	0.328293	4.8455	0.419358	1.4729	0.558664	chr4	10789064	10818447	Yes	No	No	No	No	No	No	No
	TCTE3	ENSOCUG00000029597	-2.29631	0.000108801	1.58119	25.35	0.216762	2.7939	1.48228	GL018922	246426	278514	Yes	No	No	No	No	No	No	No
	ALG8	ENSOCUG00000011266	3.3908	0.000122749	1.2494	3.21059	0.0347278	1.8568	0.892821	chr1	138634161	138666459	Yes	No	No	No	No	No	No	No
	RIOX1	ENSOCUG00000021858	2.81502	0.0015583	-1.2934	2.02836	0.129345	1.42291	0.508844	chr20	31552848	31554712	Yes	No	No	No	No	No	No	No
	CLCN3	ENSOCUG00000006220	6.94223	0.000108505	0.961839	2.38635	0.0215738	1.61613	0.692545	chr2	47688320	47780129	Yes	No	No	No	No	No	No	No
	SSR1	ENSOCUG00000009083	6.45069	2.85954e-05	2.41211	2.10693	0.00485119	1.6124	0.689207	chr12	1039040	1078333	Yes	No	No	No	No	No	No	No
	INTS2	ENSOCUG00000006693	5.81913	1.42608e-05	3.20286	2.26072	0.00134137	1.85828	0.893965	chr19	28054049	28116974	Yes	No	No	No	No	No	No	No
	CCDC87	ENSOCUG00000022515	-2.25286	0.00468495	-1.84058	4.04418	0.344787	-1.73846	-0.797813	chr1	194197173	194199758	Yes	No	No	No	No	No	No	No
	KRT7	ENSOCUG00000002632	2.95098	0.000672458	-0.319278	20.8966	0.0584037	5.83707	2.54524	chr4	36285447	36323349	Yes	No	No	No	No	No	No	No
	RPA3	ENSOCUG00000000467	3.08942	0.00311195	-2.04402	2.67206	0.0982244	1.81969	0.863692	chr10	31002815	31006153	Yes	No	No	No	No	No	No	No
	IFT27	ENSOCUG00000023031	2.24878	0.00174211	-1.30717	2.50059	0.258723	1.42272	0.508655	chr4	85099845	85125248	Yes	No	No	No	No	No	No	No
	CATSPERB	ENSOCUG00000002693	-4.30735	0.00038631	0.368779	5.3569	0.738576	-1.17689	-0.234978	chr20	14139711	14246234	Yes	No	No	No	No	No	No	No
	NRIP2	ENSOCUG00000027080	0.891476	0.00253583	-1.48027	2.91539	0.791686	1.12383	0.16842	chr8	29059945	29069467	Yes	No	No	No	No	No	No	No
	CYB5R2	ENSOCUG00000015001	0.483007	0.000938233	-0.423481	4.38116	0.0965687	2.19317	1.13302	chr1	149213801	149223802	Yes	No	No	No	No	No	No	No
	PCBD1	ENSOCUG00000026149	0.323751	0.000896994	-0.378856	5.15187	0.361198	1.64094	0.714521	chr18	16218760	16220655	Yes	No	No	No	No	No	No	No
	MED31	ENSOCUG00000016562	1.19602	0.00509808	-2.23377	2.0001	0.602366	-1.17082	-0.22752	chr19	13837228	13843619	Yes	No	No	No	No	No	No	No
	TMEM243	ENSOCUG00000009187	2.43421	0.00283985	-1.84684	2.14451	0.444263	1.24063	0.311068	chr10	41110854	41127467	Yes	No	No	No	No	No	No	No
	LBHD1	ENSOCUG00000017260	3.52428	0.00160586	-1.44389	2.1739	0.0213918	1.8602	0.895456	GL018717	1669150	1674126	Yes	No	No	No	No	No	No	No
	LRRC20	ENSOCUG00000016021	3.65694	0.0128222	-3.56266	3.39863	0.0795812	2.68536	1.42511	chr18	16598693	16671966	Yes	No	No	No	No	No	No	No
	TYR	ENSOCUG00000009965	1.4971	0.00189888	-1.15252	73.7659	0.293146	5.30286	2.40677	chr1	127562607	127667237	Yes	No	No	No	No	No	No	No
	CA8	ENSOCUG00000026525	-3.2956	0.00781708	-2.27753	4.69641	0.740773	-1.26847	-0.34309	chr3	75800803	75899631	Yes	No	No	No	No	No	No	No
	PCYOX1L	ENSOCUG00000008337	4.2986	5.66625e-06	4.33728	3.46295	0.00800653	1.87224	0.904768	chr3	31202507	31214108	Yes	No	No	No	No	No	No	No
	ASH2L	ENSOCUG00000029521	2.84811	0.000622131	-0.34963	2.71263	0.0967971	1.63582	0.71001	GL018706	5292173	5311892	Yes	No	No	No	No	No	No	No
	HAO2	ENSOCUG00000017949	-1.58061	0.00674748	-2.1893	5.21979	0.210054	2.3914	1.25786	chr13	44895957	44926594	Yes	No	No	No	No	No	No	No
	SPAG1	ENSOCUG00000001879	4.77548	0.000105268	1.19732	2.20006	0.00488816	1.80926	0.8554	chr3	115776876	115895058	Yes	No	No	No	No	No	No	No
	PRIMPOL	ENSOCUG00000003897	4.30131	0.000360581	-0.0439967	2.99989	0.199964	1.46443	0.550339	chr2	61930256	62029027	Yes	No	No	No	No	No	No	No
	SLC10A5	ENSOCUG00000017530	-1.92786	0.00962057	-2.50539	4.74301	0.431031	1.7364	0.796099	chr3	97336812	97338128	Yes	No	No	No	No	No	No	No
	PLGRKT	ENSOCUG00000008095	4.41596	1.9712e-05	3.01076	2.49019	0.00583659	1.73825	0.79764	chr1	48762701	48824188	Yes	No	No	No	No	No	No	No
	SULF1	ENSOCUG00000003246	4.93859	0.0018681	-1.90168	2.57662	0.367065	-1.36025	-0.443871	chr3	85532882	85617040	Yes	No	No	No	No	No	No	No
	KIAA1211	ENSOCUG00000012185	1.46553	0.00387031	-1.9516	2.1281	0.0445317	1.79049	0.840355	chr15	92557015	92831395	Yes	No	No	No	No	No	No	No
	HNF1B	ENSOCUG00000003682	-2.97627	0.000750132	-0.157388	20.0963	0.587616	1.71883	0.781424	chr19	25217906	25272383	Yes	No	No	No	No	No	No	No
	ACP1	ENSOCUG00000012876	4.17952	9.62868e-05	1.37492	2.56442	0.0202273	1.70777	0.772117	GL018895	320343	333300	Yes	No	No	No	No	No	No	No
	MCUR1	ENSOCUG00000007261	3.20329	0.000867906	-0.75275	2.11522	0.0317815	1.6611	0.732136	chr12	7470893	7484628	Yes	No	No	No	No	No	No	No
	MAP3K7	ENSOCUG00000001698	5.88478	0.000134445	0.810841	2.19717	0.00904599	1.71301	0.776535	chr12	77383216	77460291	Yes	No	No	No	No	No	No	No
	C2orf15	ENSOCUG00000022798	-0.851801	0.00142171	-0.756404	7.18245	0.0861671	3.19743	1.67691	chr2	93046296	93046799	Yes	No	No	No	No	No	No	No
	SPIN3	ENSOCUG00000009671	-0.857461	0.0188045	-3.18744	2.92122	0.301473	1.74767	0.805433	chrX	37779854	37780630	Yes	No	No	No	No	No	No	No
	MIS12	ENSOCUG00000024925	0.430712	0.000248151	0.874053	6.05809	0.0648875	2.51158	1.3286	chr19	12926496	12927116	Yes	No	No	No	No	No	No	No
	CPOX	ENSOCUG00000003580	4.45913	8.43114e-06	3.90252	3.23383	0.00728712	1.87091	0.90374	chr14	122130536	122144575	Yes	No	No	No	No	No	No	No
	NPM3	ENSOCUG00000016819	3.04921	0.000298006	0.378894	2.22123	0.0355257	1.58753	0.666785	chr18	49835924	49837466	Yes	No	No	No	No	No	No	No
	ARPC5L	ENSOCUG00000002997	1.97743	0.0010898	-0.769625	2.7575	0.105247	1.68903	0.756198	GL018699	2458043	2463006	Yes	No	No	No	No	No	No	No
	SEMA4F	ENSOCUG00000004668	2.18655	0.000461709	0.0543552	2.1934	0.444384	1.18832	0.248921	chr2	111871960	111897555	Yes	No	No	No	No	No	No	No
	PDZD11	ENSOCUG00000017101	4.61033	3.42112e-06	4.83312	2.85022	0.00141217	1.98024	0.985676	chrX	48845420	48849905	Yes	No	No	No	No	No	No	No
	MBP	ENSOCUG00000025487	3.04938	0.00277222	-1.94316	2.5468	0.365455	1.3666	0.450591	GL018851	195972	272263	Yes	No	No	No	No	No	No	No
	NDRG4	ENSOCUG00000022245	3.31366	0.00412004	-2.42891	2.05429	0.897198	-1.04265	-0.0602549	chr5	14378962	14385479	Yes	No	No	No	No	No	No	No
	CPS1	ENSOCUG00000017716	0.274715	0.00626904	-2.24991	3.36839	0.103904	2.25631	1.17397	chr7	151399642	151532393	Yes	No	No	No	No	No	No	No
	RPP25	ENSOCUG00000000533	-2.47984	0.00129395	-0.650521	14.1235	0.0957894	4.35383	2.12229	GL018768	1240010	1240913	Yes	No	No	No	No	No	No	No
	DCAKD	ENSOCUG00000006904	2.26299	0.00146313	-1.10752	2.41547	0.0287431	1.92803	0.947129	chr19	45290551	45299534	Yes	No	No	No	No	No	No	No
	LRRC74A	ENSOCUG00000017758	-0.781904	0.00759379	-2.32864	2.30636	0.0785835	1.85391	0.890573	chr20	28426277	28459987	Yes	No	No	No	No	No	No	No
	CYB5D1	ENSOCUG00000017288	0.780942	0.00661076	-2.36987	2.25765	0.056672	1.90376	0.928852	chr19	11338219	11339585	Yes	No	No	No	No	No	No	No
	C22orf39	ENSOCUG00000009861	0.399169	0.0116649	-2.87987	2.16884	0.264267	1.48116	0.566724	GL018985	171407	173802	Yes	No	No	No	No	No	No	No
	ADAT1	ENSOCUG00000015540	2.05102	0.000808422	-0.484143	2.04034	0.141195	1.37078	0.454995	chr5	30237586	30262189	Yes	No	No	No	No	No	No	No
	STAMBPL1	ENSOCUG00000008174	2.53127	0.00107672	-0.849169	2.04806	0.0381543	1.61393	0.690576	chr18	36796858	36840581	Yes	No	No	No	No	No	No	No
	VPS72	ENSOCUG00000021424	4.68575	6.66705e-06	4.10745	2.02527	0.0162132	1.35918	0.442734	chr13	41009572	41016769	Yes	No	No	No	No	No	No	No
	PPM1G	ENSOCUG00000017104	6.50824	2.65023e-05	2.49483	2.13062	0.000805647	1.96656	0.975672	chr2	158684518	158717932	Yes	No	No	No	No	No	No	No
	C9orf40	ENSOCUG00000006076	0.254283	0.000211454	1.03165	5.01013	0.0820574	2.12237	1.08567	chr1	61368482	61375500	Yes	No	No	No	No	No	No	No
	MRPL58	ENSOCUG00000000800	3.7513	0.000133662	1.113	2.03047	0.00176634	1.93707	0.953872	GL018845	665579	672800	Yes	No	No	No	No	No	No	No
	TIMM50	ENSOCUG00000002166	4.24536	0.000358498	-0.0147037	2.19898	0.0154831	1.73534	0.795217	chr5	499176	506134	Yes	No	No	No	No	No	No	No
	PTX4	ENSOCUG00000027299	-0.432098	0.000116578	1.58682	3.5301	0.323905	1.35984	0.443439	GL019077	11291	14906	Yes	No	No	No	No	No	No	No
	IMP3	ENSOCUG00000004690	1.1815	0.00214075	-1.33847	2.23179	0.390823	1.27544	0.350996	GL018768	812285	812839	Yes	No	No	No	No	No	No	No
	HDAC1	ENSOCUG00000003674	7.01764	3.53661e-05	2.15343	2.33099	0.00531664	1.72574	0.787214	GL018704	5864040	5898488	Yes	No	No	No	No	No	No	No
	KPTN	ENSOCUG00000024733	2.30746	0.000893385	-0.622527	2.42697	0.0750538	1.63337	0.707854	GL018835	678633	684199	Yes	No	No	No	No	No	No	No
	VMA21	ENSOCUG00000015201	1.5092	0.00180403	-1.24179	2.00563	0.613003	-1.1392	-0.188026	GL018731	1322366	1330808	Yes	No	No	No	No	No	No	No
	BLZF1	ENSOCUG00000008982	5.7862	2.17846e-05	2.75251	2.52371	0.0057146	1.75434	0.810926	chr13	23602459	23630041	Yes	No	No	No	No	No	No	No
	MRPL42	ENSOCUG00000010928	3.5039	0.000513183	-0.271636	2.06329	0.0684717	1.45997	0.545934	chr4	72771976	72787906	Yes	No	No	No	No	No	No	No
	UBALD2	ENSOCUG00000021754	3.8775	0.000680717	-0.623559	3.01519	0.0988609	1.71822	0.780916	GL018843	433634	433945	Yes	No	No	No	No	No	No	No
	LMF2	ENSOCUG00000001397	4.49528	6.5486e-06	4.15323	2.3113	0.00740945	1.53692	0.620045	GL019140	50747	179392	Yes	No	No	No	No	No	No	No
	MRPL51	ENSOCUG00000008170	3.58614	0.00349721	-2.27548	2.30917	0.180013	1.51527	0.599574	chr8	32548755	32549915	Yes	No	No	No	No	No	No	No
	TMEM135	ENSOCUG00000000713	4.54472	1.88848e-05	3.04838	2.02818	0.000416591	1.98803	0.991339	chr1	129407416	129698486	Yes	No	No	No	No	No	No	No
	WRAP53	ENSOCUG00000025261	3.91558	0.000439303	-0.164853	2.31364	0.00953716	1.94342	0.958601	chr19	11499104	11519161	Yes	No	No	No	No	No	No	No
	TUBGCP5	ENSOCUG00000010715	4.3305	5.68458e-05	1.90561	2.47227	0.0149837	1.67188	0.741469	chr17	77500383	77544311	Yes	No	No	No	No	No	No	No
	COQ4	ENSOCUG00000016196	1.14466	0.000686348	-0.182136	2.81114	0.064636	1.78632	0.836993	GL018847	300143	310199	Yes	No	No	No	No	No	No	No
	SNX15	ENSOCUG00000007323	1.8979	0.00058628	-0.124515	2.07115	0.0344312	1.58485	0.66435	GL018942	100006	108113	Yes	No	No	No	No	No	No	No
	HPSE	ENSOCUG00000011126	2.70708	0.00957661	-3.03764	12.3921	0.285751	3.44629	1.78505	chr15	67074645	67110270	Yes	No	No	No	No	No	No	No
	UBE2V1	ENSOCUG00000026172	3.26492	4.21185e-06	4.73835	3.18729	0.271097	1.24012	0.310483	GL019399	37452	50691	Yes	No	No	No	No	No	No	No
	TEKT5	ENSOCUG00000001110	-1.89587	0.00825125	-2.34833	3.77239	0.063138	2.86864	1.52037	chr6	4376368	4415523	Yes	No	No	No	No	No	No	No
	RFFL	ENSOCUG00000006315	3.7092	1.01836e-05	3.78855	2.18196	0.00854978	1.51022	0.594762	chr19	24388956	24406842	Yes	No	No	No	No	No	No	No
	ADSS	ENSOCUG00000013982	5.52186	1.7193e-06	5.46606	2.06586	0.000326366	1.77134	0.824837	chr16	23100682	23142302	Yes	No	No	No	No	No	No	No
	APEX2	ENSOCUG00000000570	2.48525	0.00123736	-0.992225	2.34758	0.113678	1.54369	0.626382	chrX	36419367	36426980	Yes	No	No	No	No	No	No	No
	DEDD2	ENSOCUG00000006435	5.50867	8.09546e-06	3.83034	2.53674	0.0017692	1.88252	0.912664	GL018789	120196	137943	Yes	No	No	No	No	No	No	No
	TXNL4B	ENSOCUG00000009063	1.42327	0.000259317	0.75855	4.0192	0.0842913	1.92449	0.944474	chr5	27493117	27496600	Yes	No	No	No	No	No	No	No
	HAUS7	ENSOCUG00000002376	2.50606	0.000294258	0.5002	6.65453	0.108202	2.34363	1.22874	GL018816	900475	923179	Yes	No	No	No	No	No	No	No
	ZBTB3	ENSOCUG00000008921	2.94804	0.000224927	0.679825	2.05162	0.102459	1.35191	0.435002	GL018717	1600152	1602190	Yes	No	No	No	No	No	No	No
	DDX25	ENSOCUG00000004476	-3.70876	0.00409611	-1.68591	9.87356	0.18506	3.1731	1.6659	chr1	91178613	91199696	Yes	No	No	No	No	No	No	No
	EIF1AD	ENSOCUG00000021968	2.81352	0.000703982	-0.452006	2.28702	0.012041	1.95046	0.963814	chr1	193773247	193774632	Yes	No	No	No	No	No	No	No
	MARS2	ENSOCUG00000017798	2.92338	0.000617051	-0.355629	2.17849	0.077944	1.49776	0.582809	chr7	138141474	138143252	Yes	No	No	No	No	No	No	No
	CCDC159	ENSOCUG00000026254	0.0894021	0.000979059	-0.438359	6.24829	0.112506	2.58082	1.36783	GL019404	20677	25540	Yes	No	No	No	No	No	No	No
	C16orf70	ENSOCUG00000005173	3.51007	4.35999e-05	2.31492	2.29139	0.00329742	1.84515	0.883734	chr5	22732541	22763824	Yes	No	No	No	No	No	No	No
	ALKBH6	ENSOCUG00000017671	2.04076	0.00217748	-1.48439	2.05714	0.0883146	1.5316	0.61504	GL018786	774221	779458	Yes	No	No	No	No	No	No	No
	POLD3	ENSOCUG00000002523	5.44655	0.000471944	-0.46812	2.19396	0.00704398	1.93669	0.953592	chr1	141995052	142055821	Yes	No	No	No	No	No	No	No
	CDKN2AIPNL	ENSOCUG00000015783	0.966507	0.00606784	-2.32977	2.55739	0.209112	1.6192	0.695277	chr3	17186884	17188169	Yes	No	No	No	No	No	No	No
	CEP128	ENSOCUG00000004026	5.2327	6.38291e-05	1.66707	3.28622	0.0287019	1.80784	0.85427	chr20	24364964	24858408	Yes	No	No	No	No	No	No	No
	LRIT3	ENSOCUG00000003908	-2.34123	0.00216349	-1.12489	10.0107	0.773577	1.30654	0.385755	chr15	39560496	39591925	Yes	No	No	No	No	No	No	No
	ZSWIM3	ENSOCUG00000012190	2.83318	0.000810128	-0.624793	2.33844	0.146776	1.45377	0.539802	GL018725	859555	875128	Yes	No	No	No	No	No	No	No
	CBLC	ENSOCUG00000024783	2.23726	5.05353e-05	2.32104	3.02248	0.0278522	1.74921	0.806702	GL019011	38262	46435	Yes	No	No	No	No	No	No	No
	PLEKHA5	ENSOCUG00000016584	7.02951	0.000141106	0.673394	2.33715	0.13476	1.33793	0.420006	chr8	20358292	20622170	Yes	No	No	No	No	No	No	No
	PSCA	ENSOCUG00000003467	0.425726	0.00215447	-1.24809	5.71517	0.44426	1.66142	0.73242	AAGW02083648	3535	5937	Yes	No	No	No	No	No	No	No
	MCMBP	ENSOCUG00000002235	6.07301	1.09819e-05	3.4578	2.19835	0.00206763	1.70664	0.77116	chr18	66997151	67052631	Yes	No	No	No	No	No	No	No
	FBXO28	ENSOCUG00000004012	6.73341	1.18196e-05	3.33719	2.2513	0.00243043	1.71084	0.774707	chr16	49136001	49171795	Yes	No	No	No	No	No	No	No
	SLC45A1	ENSOCUG00000001011	-1.21832	0.00303401	-1.46557	4.99652	0.544529	1.4694	0.555223	chr13	141605546	141615801	Yes	No	No	No	No	No	No	No
	NAA11	ENSOCUG00000010102	-3.38928	0.021032	-3.15932	5.61766	0.398603	2.10433	1.07336	chr15	71000574	71009720	Yes	No	No	No	No	No	No	No
	CDC20B	ENSOCUG00000015246	-3.99583	0.00542411	-1.93361	5.00098	0.322978	1.87034	0.903297	chr11	71085217	71120254	Yes	No	No	No	No	No	No	No
	MTCH2	ENSOCUG00000006368	6.02718	2.65e-06	4.9725	2.36583	0.000606774	1.8816	0.911957	chr1	186926059	186947218	Yes	No	No	No	No	No	No	No
	SPTSSB	ENSOCUG00000024536	0.883251	0.000414324	0.356501	8.89324	0.0745819	3.15483	1.65756	chr14	55918908	55919135	Yes	No	No	No	No	No	No	No
	OR2Z1	ENSOCUG00000011183	-3.87539	0.0181761	-3.01907	7.98891	0.338891	2.6792	1.4218	GL018767	130091	131032	Yes	No	No	No	No	No	No	No
	UGT8	ENSOCUG00000015037	0.92534	0.0249861	-3.82074	3.29367	0.335325	-2.24786	-1.16856	chr15	34780877	34880756	Yes	No	No	No	No	No	No	No
	GLP2R	ENSOCUG00000015492	-2.47684	0.00124312	-0.615899	7.56331	0.0717948	3.25672	1.70342	chr19	9599555	9680823	Yes	No	No	No	No	No	No	No
	DYNLT3	ENSOCUG00000009787	3.00502	0.000308378	0.352698	2.13138	0.0306226	1.57495	0.655305	chrX	23430960	23442795	Yes	No	No	No	No	No	No	No
	CWF19L2	ENSOCUG00000025398	5.57915	5.815e-06	4.16482	2.59655	0.0245673	1.45092	0.536967	chr1	109075084	109269316	Yes	No	No	No	No	No	No	No
	CRYBG1	ENSOCUG00000013366	8.68136	1.17655e-05	3.26623	2.24968	0.00143714	1.80243	0.849944	chr12	94650495	94702099	Yes	No	No	No	No	No	No	No
	TMEM208	ENSOCUG00000026215	3.32921	4.95435e-05	2.20912	2.30147	0.00329522	1.86935	0.90254	chr5	22832012	22833859	Yes	No	No	No	No	No	No	No
	SERPINA5	ENSOCUG00000006167	-2.16021	0.000155977	1.28466	40.889	0.422313	2.33789	1.22521	GL018883	517878	524024	Yes	No	No	No	No	No	No	No
	TRIM36	ENSOCUG00000017911	0.957872	0.00150947	-0.947115	3.52755	0.129293	1.90673	0.931104	chr3	10671	62425	Yes	No	No	No	No	No	No	No
	DDX20	ENSOCUG00000025939	5.52982	0.000165312	0.61109	2.04569	0.300051	1.19138	0.252634	chr13	52435919	52449516	Yes	No	No	No	No	No	No	No
	RELL2	ENSOCUG00000025508	4.35858	0.00155711	-1.56942	2.13649	0.0252717	1.78462	0.835613	chr3	23697376	23704237	Yes	No	No	No	No	No	No	No
	CCT6A	ENSOCUG00000017674	7.19572	9.69519e-06	3.52653	2.25306	0.000983138	1.86562	0.899652	GL018788	807133	817397	Yes	No	No	No	No	No	No	No
	NDEL1	ENSOCUG00000016614	6.54061	3.23207e-07	7.16416	2.47041	0.000224344	1.91163	0.9348	chr19	10836623	10852723	Yes	No	No	No	No	No	No	No
	C11orf70	ENSOCUG00000006104	-2.49607	0.00755668	-2.26187	9.78439	0.233275	3.19302	1.67492	chr1	114710915	114745039	Yes	No	No	No	No	No	No	No
	INSIG1	ENSOCUG00000013795	3.56203	3.08613e-05	2.66492	2.6032	0.00470693	1.89688	0.92363	chr13	11975160	11983314	Yes	No	No	No	No	No	No	No
	BAAT	ENSOCUG00000009723	0.277902	0.0128371	-2.97478	2.41245	0.715938	1.17832	0.236727	chr1	11647995	11657909	Yes	No	No	No	No	No	No	No
	ARL8B	ENSOCUG00000014090	3.52419	0.000211249	0.649996	2.35585	0.0658875	1.50391	0.588717	GL018703	3144348	3153109	Yes	No	No	No	No	No	No	No
	WDR73	ENSOCUG00000017864	2.73885	0.00254093	-1.78807	2.00632	0.30053	1.29201	0.369614	GL018738	729677	740614	Yes	No	No	No	No	No	No	No
	PPM1D	ENSOCUG00000029614	5.84918	1.83238e-05	2.93235	3.09715	0.00897218	1.85635	0.892472	chr19	26904864	26980238	Yes	No	No	No	No	No	No	No
	TRMT61A	ENSOCUG00000022502	2.7857	0.00145679	-1.21388	2.18261	0.0916088	1.54151	0.62434	GL018751	359093	363764	Yes	No	No	No	No	No	No	No
	AP1S1	ENSOCUG00000010799	4.16443	7.43255e-05	1.6556	2.35683	0.00442302	1.88635	0.915595	GL018831	60434	65959	Yes	No	No	No	No	No	No	No
	TMEM206	ENSOCUG00000009061	1.86904	0.0052588	-2.34027	2.39472	0.13189	1.68524	0.752957	chr16	60611070	60641646	Yes	No	No	No	No	No	No	No
	MAP3K9	ENSOCUG00000003204	4.86256	3.54849e-06	4.76296	2.21735	0.000811239	1.77681	0.829291	GL018749	384440	457357	Yes	No	No	No	No	No	No	No
	CPSF2	ENSOCUG00000005713	6.42803	1.09787e-06	5.87943	2.12073	0.000334885	1.75251	0.809422	chr20	13761417	13791755	Yes	No	No	No	No	No	No	No
	FANCG	ENSOCUG00000006442	3.03948	0.000668244	-0.473597	2.41652	0.285686	1.32547	0.406501	chr1	18802442	18807848	Yes	No	No	No	No	No	No	No
	TMTC2	ENSOCUG00000017847	5.28073	3.93872e-06	4.61214	2.20767	0.000844748	1.77185	0.825259	chr4	61977148	62423084	Yes	No	No	No	No	No	No	No
	METTL1	ENSOCUG00000012498	3.14151	0.000199398	0.792969	2.07844	0.00533635	1.8011	0.848875	GL018714	872288	876405	Yes	No	No	No	No	No	No	No
	KCTD14	ENSOCUG00000005742	0.431827	0.000805357	-0.270414	3.51799	0.0811069	1.97975	0.98532	chr1	138741550	138742230	Yes	No	No	No	No	No	No	No
	ST8SIA5	ENSOCUG00000022262	2.74799	0.00052276	-0.126821	4.80907	0.0791591	2.26253	1.17794	chr9	88043042	88078484	Yes	No	No	No	No	No	No	No
	ATOX1	ENSOCUG00000012123	0.125595	0.000775154	-0.209653	2.92941	0.0417414	1.97838	0.984318	chr3	33190799	33194809	Yes	No	No	No	No	No	No	No
	BCL2L12	ENSOCUG00000010676	1.72235	8.47219e-05	1.85293	3.58657	0.0336031	1.93675	0.953639	GL019152	166745	171759	Yes	No	No	No	No	No	No	No
	TMEM130	ENSOCUG00000014924	-1.45035	0.000427092	0.370269	6.7365	0.232885	1.94046	0.956399	GL018760	1342052	1357320	Yes	No	No	No	No	No	No	No
	CCNA1	ENSOCUG00000015876	-2.6149	0.00592579	-2.03265	7.40858	0.22086	2.68579	1.42534	GL018702	7319812	7333190	Yes	No	No	No	No	No	No	No
	MYO1B	ENSOCUG00000011060	7.71025	0.00119655	-1.6181	2.28245	0.0934647	1.52808	0.611723	chr7	131681525	131871528	Yes	No	No	No	No	No	No	No
	RNF25	ENSOCUG00000020986	4.60313	9.69948e-06	3.73255	2.51155	0.00453059	1.71718	0.780043	chr7	159938703	159945200	Yes	No	No	No	No	No	No	No
	JPT1	ENSOCUG00000002950	5.00382	4.60686e-05	2.04536	2.44061	0.00313334	1.94026	0.956252	GL018845	555229	574688	Yes	No	No	No	No	No	No	No
	EPB41L4A	ENSOCUG00000010825	5.03867	3.08884e-05	2.46454	2.15066	0.000971924	1.96189	0.972246	GL018744	1444881	1654457	Yes	No	No	No	No	No	No	No
	DGAT2L6	ENSOCUG00000005033	-1.69455	0.0151167	-2.92705	3.68275	0.293928	1.92192	0.942547	chrX	48727496	48755506	Yes	No	No	No	No	No	No	No
	TC2N	ENSOCUG00000014292	4.70559	0.000125872	1.01081	2.56979	0.0330166	1.63802	0.711952	chr20	14078690	14103136	Yes	No	No	No	No	No	No	No
	SEC23B	ENSOCUG00000015079	5.96004	5.58001e-05	1.74097	2.06959	0.00204406	1.81138	0.857093	chr4	17852539	17892517	Yes	No	No	No	No	No	No	No
	TFDP2	ENSOCUG00000016458	5.38395	0.000382927	-0.263773	2.19081	0.43899	1.17584	0.233695	chr14	35397777	35534501	Yes	No	No	No	No	No	No	No
	KCNAB3	ENSOCUG00000017325	-0.763148	0.000418909	0.391648	10.8791	0.112276	3.13437	1.64818	chr19	11277946	11284089	Yes	No	No	No	No	No	No	No
	PTRHD1	ENSOCUG00000015432	1.33998	0.00155481	-1.02897	2.89504	0.132275	1.70916	0.773292	chr2	173917062	173919844	Yes	No	No	No	No	No	No	No
	ARL1	ENSOCUG00000002217	5.49176	0.000125874	0.917347	2.16646	0.011286	1.65408	0.726028	chr4	80734816	80743668	Yes	No	No	No	No	No	No	No
	NUP210L	ENSOCUG00000011794	3.64815	4.95505e-05	2.16151	2.51261	0.00361918	1.97252	0.980041	chr13	38395844	38525993	Yes	No	No	No	No	No	No	No
	HIST1H2AA	ENSOCUG00000011271	-3.87021	0.00197348	-1.03537	9.74213	0.308259	2.2203	1.15075	chr12	11289233	11289628	Yes	No	No	No	No	No	No	No
	GINS3	ENSOCUG00000006054	2.40026	4.80387e-05	2.37255	8.04384	0.0506981	2.56997	1.36175	chr5	14294137	14304532	Yes	No	No	No	No	No	No	No
	LYRM2	ENSOCUG00000025876	-0.367773	0.00147518	-0.811863	3.35294	0.395282	1.42481	0.510774	chr12	76471086	76472595	Yes	No	No	No	No	No	No	No
	GPR3	ENSOCUG00000027272	-4.2171	0.000642723	-0.0638514	5.3002	0.914706	1.05959	0.0835091	chr13	138046456	138047448	Yes	No	No	No	No	No	No	No
	METTL8	ENSOCUG00000011653	1.76064	0.0116017	-3.12957	2.0267	0.493927	1.25283	0.325192	chr7	111006782	111120334	Yes	No	No	No	No	No	No	No
	VEPH1	ENSOCUG00000010133	-0.00154849	1.5351e-05	3.48151	7.58887	0.500824	1.33881	0.420955	chr14	51663803	51909527	Yes	No	No	No	No	No	No	No
	RFC3	ENSOCUG00000003624	4.60931	0.000122011	1.06009	3.05152	0.0432747	1.7311	0.791686	GL018702	4595342	4615895	Yes	No	No	No	No	No	No	No
	TTF2	ENSOCUG00000000613	5.55649	1.23947e-05	3.36929	2.25073	0.00473385	1.61461	0.691188	chr13	47186261	47230748	Yes	No	No	No	No	No	No	No
	PRSS54	ENSOCUG00000027370	-1.20348	0.000160967	1.27181	6.8743	0.356387	1.60192	0.679804	chr5	14219736	14232459	Yes	No	No	No	No	No	No	No
	PHKG2	ENSOCUG00000013946	3.50287	7.04833e-05	1.80669	2.43911	0.0154205	1.68529	0.752993	GL018752	1487257	1499223	Yes	No	No	No	No	No	No	No
	NSD2	ENSOCUG00000005245	5.9238	5.97315e-05	1.66973	3.06703	0.0168116	1.8505	0.887912	GL018796	3865	74299	Yes	No	No	No	No	No	No	No
	PSMA3	ENSOCUG00000010316	5.9661	6.03282e-06	4.10666	2.40593	0.000681867	1.99107	0.993547	chr17	76594940	76617592	Yes	No	No	No	No	No	No	No
	STAM	ENSOCUG00000003771	5.5096	0.000215873	0.332467	2.27796	0.215929	1.28296	0.359474	chr16	43578192	43667224	Yes	No	No	No	No	No	No	No
	MARCH10	ENSOCUG00000012601	-2.02715	3.51674e-05	2.53923	13.0001	0.0569936	2.97308	1.57196	chr19	47657176	47738525	Yes	No	No	No	No	No	No	No
	ACTL6A	ENSOCUG00000017883	4.54952	6.16708e-05	1.7886	2.29271	0.00952493	1.67868	0.747331	chr14	75015298	75040892	Yes	No	No	No	No	No	No	No
	RNF141	ENSOCUG00000002807	2.99874	0.00017652	0.935634	2.05944	0.0142154	1.60908	0.686232	chr1	152267455	152308505	Yes	No	No	No	No	No	No	No
	SLC23A2	ENSOCUG00000006637	5.53741	3.82152e-06	4.62118	2.21475	0.000835394	1.77376	0.826814	chr4	11498187	11574333	Yes	No	No	No	No	No	No	No
	LIN54	ENSOCUG00000012516	6.17645	5.62899e-05	1.71311	2.78157	0.00947342	1.86964	0.902757	chr15	67331714	67415091	Yes	No	No	No	No	No	No	No
	ACTL7B	ENSOCUG00000015782	-1.2723	0.000314268	0.657929	24.8546	0.116325	4.52618	2.17829	chr1	4315235	4316491	Yes	No	No	No	No	No	No	No
	ODF1	ENSOCUG00000017222	-2.03539	0.00569882	-2.00787	5.23086	0.0961322	3.021	1.59503	chr3	118069278	118079545	Yes	No	No	No	No	No	No	No
	TMEM127	ENSOCUG00000009860	2.8464	0.000173642	0.975049	2.84939	0.0340674	1.78761	0.838032	chr2	95066325	95078160	Yes	No	No	No	No	No	No	No
	BIN3	ENSOCUG00000013245	3.92688	0.000118271	1.2031	2.71032	0.0131848	1.89135	0.91942	GL018798	60008	76795	Yes	No	No	No	No	No	No	No
	RPP40	ENSOCUG00000000354	4.08272	5.76426e-05	1.93955	2.36098	0.00259301	1.97587	0.982487	GL018715	955395	967581	Yes	No	No	No	No	No	No	No
	NEURL2	ENSOCUG00000022882	2.52408	0.00204402	-1.52827	3.05165	0.456838	1.3506	0.433603	GL018725	883940	886145	Yes	No	No	No	No	No	No	No
	DACH1	ENSOCUG00000002140	3.71431	0.0150838	-3.78485	2.4799	0.272674	1.60737	0.684704	chr8	72792976	73230465	Yes	No	No	No	No	No	No	No
	YARS2	ENSOCUG00000000022	3.9778	4.1573e-06	4.69855	2.55389	0.00108812	1.93113	0.949445	chr8	8573734	8585330	Yes	No	No	No	No	No	No	No
	FBXO22	ENSOCUG00000024753	3.74992	0.000507901	-0.293304	2.16933	0.0147535	1.77555	0.828262	GL018746	1099356	1115004	Yes	No	No	No	No	No	No	No
	ORYCUNV1R1534	ENSOCUG00000026169	-4.20622	0.000696129	-0.132366	6.39818	0.423734	1.55087	0.633078	GL018741	336622	337527	Yes	No	No	No	No	No	No	No
	COQ7	ENSOCUG00000002093	2.04889	0.000311477	0.502944	2.7467	0.0233001	1.91563	0.937816	chr6	8839380	8848911	Yes	No	No	No	No	No	No	No
	CHMP5	ENSOCUG00000008948	6.35049	2.39688e-06	5.05736	2.27315	0.000588642	1.81864	0.862858	chr1	20163839	20183749	Yes	No	No	No	No	No	No	No
	KIAA1958	ENSOCUG00000016711	2.19285	0.00033674	0.40048	2.15573	0.0148492	1.7206	0.782915	chr1	673404	765025	Yes	No	No	No	No	No	No	No
	JADE3	ENSOCUG00000004676	3.42326	8.95735e-05	1.5679	2.01941	0.0129842	1.54476	0.627379	chrX	32105330	32191973	Yes	No	No	No	No	No	No	No
	SYT2	ENSOCUG00000022514	-2.02109	0.0225459	-3.29112	4.84605	0.66263	1.46543	0.551324	chr16	69106339	69114054	Yes	No	No	No	No	No	No	No
	MRPL19	ENSOCUG00000001712	3.90531	4.33006e-05	2.2496	2.09661	0.0161301	1.49427	0.579446	chr2	110801939	110811440	Yes	No	No	No	No	No	No	No
	KLHL23	ENSOCUG00000010394	4.17751	0.000492709	-0.342752	2.79173	0.0982203	1.6166	0.692965	chr7	109484428	109503889	Yes	No	No	No	No	No	No	No
	PSMC2	ENSOCUG00000010217	6.51016	5.42926e-05	1.72705	2.26828	0.00565912	1.73231	0.792697	chr7	39653016	39664496	Yes	No	No	No	No	No	No	No
	HENMT1	ENSOCUG00000022347	-0.260169	0.0011443	-0.575147	3.8099	0.388846	1.47224	0.558012	chr13	55565250	55582212	Yes	No	No	No	No	No	No	No
	MYO6	ENSOCUG00000024606	7.19507	2.30401e-05	2.60312	2.38842	0.00215857	1.88514	0.914668	chr12	62698514	62869950	Yes	No	No	No	No	No	No	No
	ARL5B	ENSOCUG00000014876	3.90789	1.46325e-06	5.7815	2.3897	0.000635064	1.83218	0.873559	chr16	42683382	42707543	Yes	No	No	No	No	No	No	No
	ATP1B1	ENSOCUG00000006867	7.63054	6.34473e-06	3.95787	3.50305	0.00654208	1.89967	0.925749	chr13	23870968	23892945	Yes	No	No	No	No	No	No	No
	ARMC1	ENSOCUG00000000392	3.9032	0.000110232	1.27489	2.26489	0.0144516	1.65927	0.730549	chr3	81517416	81538051	Yes	No	No	No	No	No	No	No
	CREG2	ENSOCUG00000014085	-0.0782646	0.0137243	-3.01881	2.14816	0.271594	-1.56691	-0.64792	chr2	91012343	91041365	Yes	No	No	No	No	No	No	No
	TMEM222	ENSOCUG00000007371	2.60964	0.00084946	-0.622128	2.10677	0.0408361	1.60884	0.686019	chr13	138094461	138105113	Yes	No	No	No	No	No	No	No
	ADAT2	ENSOCUG00000008925	1.66409	0.00554562	-2.38158	2.40717	0.605578	1.21337	0.279025	chr12	134133477	134149851	Yes	No	No	No	No	No	No	No
	CSTF3	ENSOCUG00000015417	5.22428	0.000153938	0.74079	2.00129	0.00230891	1.86877	0.902092	chr1	172443335	172534031	Yes	No	No	No	No	No	No	No
	PRKCI	ENSOCUG00000014563	6.58259	4.19317e-05	1.99975	2.18707	0.00185379	1.8759	0.907586	chr14	65132898	65224880	Yes	No	No	No	No	No	No	No
	CYP21A2	ENSOCUG00000007053	-2.97806	0.000309848	0.62998	31.1241	0.245983	3.15329	1.65686	chr12	20836346	20838678	Yes	No	No	No	No	No	No	No
	DRAXIN	ENSOCUG00000005549	-3.69468	0.000179198	1.04766	12.7044	0.552719	1.48114	0.566705	GL018739	2306106	2318532	Yes	No	No	No	No	No	No	No
	ACBD6	ENSOCUG00000005184	3.62948	0.000758423	-0.690709	2.07298	0.0209786	1.69716	0.763122	chr13	7284506	7481721	Yes	No	No	No	No	No	No	No
	SPRYD4	ENSOCUG00000007787	1.58633	0.0122646	-3.12489	2.31155	0.130835	1.78012	0.831977	chr4	40004080	40005063	Yes	No	No	No	No	No	No	No
	MRPL47	ENSOCUG00000017886	3.6234	0.000176003	0.830823	2.11159	0.0175307	1.60022	0.678273	chr14	75026861	75058532	Yes	No	No	No	No	No	No	No
	PSMB6	ENSOCUG00000011848	7.07716	6.04607e-05	1.58038	2.33196	0.00414968	1.83857	0.878583	chr19	12325899	12328144	Yes	No	No	No	No	No	No	No
	ACOX1	ENSOCUG00000012924	6.57143	1.23715e-05	3.30119	2.11724	0.000635019	1.90281	0.928135	GL018843	675000	697919	Yes	No	No	No	No	No	No	No
	FOPNL	ENSOCUG00000013477	4.92455	4.39074e-06	4.53597	2.59716	0.0010955	1.94881	0.962593	chr6	10993469	11014290	Yes	No	No	No	No	No	No	No
	COA6	ENSOCUG00000017413	1.31015	0.0166186	-3.38578	2.52362	0.366357	1.51556	0.599849	chr16	33815269	33825363	Yes	No	No	No	No	No	No	No
	CCT2	ENSOCUG00000017199	7.41843	1.85394e-05	2.82521	2.00243	0.00079311	1.81743	0.861903	chr4	48627803	48643702	Yes	No	No	No	No	No	No	No
	C8orf48	ENSOCUG00000022213	2.12129	0.0126109	-3.27213	2.1449	0.260163	1.4856	0.571045	GL018709	2193460	2194323	Yes	No	No	No	No	No	No	No
	PCGF6	ENSOCUG00000012441	2.87999	0.000384343	0.15146	3.05801	0.0469428	1.88465	0.9143	chr18	51242555	51279621	Yes	No	No	No	No	No	No	No
	URI1	ENSOCUG00000015063	6.23487	0.000935305	-1.28695	2.19282	0.934838	-1.02125	-0.0303411	GL018722	730203	826058	Yes	No	No	No	No	No	No	No
	NUDT7	ENSOCUG00000001859	3.46592	4.5845e-05	2.22997	2.32478	0.897884	1.02668	0.0379839	chr5	32375780	32385351	Yes	No	No	No	No	No	No	No
	POLR2I	ENSOCUG00000013044	3.24013	0.00383894	-2.31187	2.22518	0.310707	1.36196	0.445682	GL018786	846736	847756	Yes	No	No	No	No	No	No	No
	RAD9A	ENSOCUG00000024015	4.16669	0.00366674	-2.44183	2.23692	0.240559	1.41855	0.50442	chr1	194830313	194837468	Yes	No	No	No	No	No	No	No
	APBB1	ENSOCUG00000016929	6.35673	0.00347289	-2.65926	2.67552	0.449821	1.30916	0.388639	chr1	147398577	147428794	Yes	No	No	No	No	No	No	No
	NIPSNAP1	ENSOCUG00000004122	3.98484	5.73889e-05	1.94173	2.05229	0.0158367	1.49699	0.582062	GL018723	2759156	2778284	Yes	No	No	No	No	No	No	No
	DHX33	ENSOCUG00000004805	4.70647	0.000411508	-0.237271	2.41714	0.0413225	1.6572	0.728748	chr19	12877192	12903049	Yes	No	No	No	No	No	No	No
	TMEM161B	ENSOCUG00000005147	4.67136	0.000151454	0.830808	2.92128	0.0161152	1.95571	0.967693	chr11	8080770	8157679	Yes	No	No	No	No	No	No	No
	PODXL2	ENSOCUG00000014460	-3.53056	0.00580915	-1.99958	8.39218	0.168528	3.23354	1.69312	chr9	6704550	6743412	Yes	No	No	No	No	No	No	No
	TRMT10B	ENSOCUG00000010994	3.04798	0.00032022	0.304663	2.25281	0.0420949	1.57858	0.658626	chr1	16255478	16282562	Yes	No	No	No	No	No	No	No
	SDHAF3	ENSOCUG00000015296	3.34097	0.000794052	-0.701116	2.07554	0.160631	1.35933	0.4429	chr10	32138725	32172299	Yes	No	No	No	No	No	No	No
	MROH8	ENSOCUG00000005822	0.484176	0.000440799	0.292134	4.85529	0.981027	1.0139	0.0199202	chr4	2980405	3037379	Yes	No	No	No	No	No	No	No
	CLDN2	ENSOCUG00000012629	-3.57073	0.000931297	-0.365654	10.3171	0.939886	1.06411	0.0896516	chrX	55537126	55537815	Yes	No	No	No	No	No	No	No
	PIH1D1	ENSOCUG00000003821	4.38428	0.00049401	-0.383706	2.17867	0.0588296	1.51796	0.602132	GL019152	35344	38194	Yes	No	No	No	No	No	No	No
	FANCD2OS	ENSOCUG00000016008	-3.55568	0.0111558	-2.59164	5.72537	0.88245	1.14157	0.191015	GL018802	157957	158493	Yes	No	No	No	No	No	No	No
	ATP6V1G3	ENSOCUG00000000239	-3.32769	4.75345e-05	2.19384	27.2362	0.16909	2.79002	1.48028	chr16	72677083	72696733	Yes	No	No	No	No	No	No	No
	PIWIL1	ENSOCUG00000027444	-2.59211	0.00895993	-2.41836	12.6257	0.272319	3.46364	1.79229	GL019076	153876	170978	Yes	No	No	No	No	No	No	No
	ERMP1	ENSOCUG00000017609	5.66803	2.81542e-07	7.35267	2.46969	0.000349081	1.79088	0.840672	chr1	48341818	48412552	Yes	No	No	No	No	No	No	No
	FOLR1	ENSOCUG00000000165	-0.345541	0.000331283	0.606613	28.8319	0.403458	2.46183	1.29973	chr1	144218494	144228257	Yes	No	No	No	No	No	No	No
	KRT3	ENSOCUG00000029194	-2.91223	0.00480492	-1.83612	5.62905	0.261986	2.11596	1.08131	chr4	36733702	36739307	Yes	No	No	No	No	No	No	No
	POU4F1	ENSOCUG00000006718	-4.03457	0.00327506	-1.48535	5.22312	0.085847	2.81587	1.49358	chr8	80520810	80522751	Yes	No	No	No	No	No	No	No
	C3orf20	ENSOCUG00000015577	-2.70485	0.0239667	-3.29164	5.96573	0.136402	3.91825	1.97021	chr9	10284096	10329399	Yes	No	No	No	No	No	No	No
	ATP7A	ENSOCUG00000014160	8.25335	1.9302e-05	2.74934	2.38326	0.00240569	1.83306	0.874253	chrX	69646775	69764638	Yes	No	No	No	No	No	No	No
	ARL4C	ENSOCUG00000005758	3.24606	0.000558798	-0.310191	2.11083	0.0516451	1.53151	0.614951	GL018736	1857523	1858101	Yes	No	No	No	No	No	No	No
	MTMR8	ENSOCUG00000001617	2.1134	0.00728169	-2.72989	2.18079	0.307412	1.39964	0.485057	chrX	42932279	43060762	Yes	No	No	No	No	No	No	No
	RD3	ENSOCUG00000004603	-3.97728	0.00491455	-1.8472	7.60169	0.315925	2.2203	1.15075	chr16	61424687	61433019	Yes	No	No	No	No	No	No	No
	BBS10	ENSOCUG00000010522	3.74803	0.00010582	1.34268	2.27893	0.0148579	1.6593	0.730578	chr4	55271845	55274374	Yes	No	No	No	No	No	No	No
	VPS36	ENSOCUG00000015505	7.17205	9.38938e-07	6.01282	2.03282	8.91267e-05	1.99415	0.995777	GL018705	5964435	5998929	Yes	No	No	No	No	No	No	No
	CHGA	ENSOCUG00000025290	0.356709	0.000928984	-0.400644	21.3489	0.152867	4.3206	2.11123	chr20	13197575	13211755	Yes	No	No	No	No	No	No	No
	SERPINB7	ENSOCUG00000014443	6.90579	0.00325399	-2.62052	2.37856	0.0985351	1.66453	0.735115	chr9	103988301	104056497	Yes	No	No	No	No	No	No	No
	SLC7A14	ENSOCUG00000005585	-0.685915	0.000667677	-0.0506293	16.9216	0.152531	3.72297	1.89646	chr14	65382164	65482871	Yes	No	No	No	No	No	No	No
	PSMG2	ENSOCUG00000005086	3.9867	7.83034e-06	4.03721	3.26245	0.00794906	1.86156	0.896513	chr9	49414261	49438288	Yes	No	No	No	No	No	No	No
	SMAGP	ENSOCUG00000021426	1.48185	0.000145408	1.33498	3.27717	0.0278253	1.96854	0.977126	chr4	35539319	35540583	Yes	No	No	No	No	No	No	No
	PLXNC1	ENSOCUG00000016904	3.4867	0.0144831	-3.67875	2.90322	0.153289	2.04755	1.0339	chr4	73487922	73643714	Yes	No	No	No	No	No	No	No
	RCC2	ENSOCUG00000025883	6.00856	3.43942e-05	2.25177	2.93932	0.00610751	1.97508	0.981912	GL018915	108178	120311	Yes	No	No	No	No	No	No	No
	MTTP	ENSOCUG00000013288	0.646641	0.00323417	-1.66148	3.31168	0.201864	1.77586	0.828516	chr15	50209382	50272383	Yes	No	No	No	No	No	No	No
	ZNF410	ENSOCUG00000006787	5.29681	6.05174e-05	1.70957	2.11385	0.0199747	1.48671	0.572119	chr20	31087408	31115624	Yes	No	No	No	No	No	No	No
	SNX31	ENSOCUG00000009781	-2.82559	0.00115809	-0.551369	29.041	0.0622044	8.24349	3.04326	chr3	116231780	116292311	Yes	No	No	No	No	No	No	No
	TMEM165	ENSOCUG00000013475	4.35736	2.08869e-05	2.96463	2.33677	0.00149215	1.94197	0.957522	chr15	93405772	93429795	Yes	No	No	No	No	No	No	No
	TUBA1B	ENSOCUG00000004082	7.71834	0.00112963	-1.55835	2.00441	0.104951	1.40529	0.490872	chr11	51112681	51114036	Yes	No	No	No	No	No	No	No
	CRY1	ENSOCUG00000013721	3.96465	1.80393e-05	3.16634	2.61162	0.00619244	1.7758	0.82847	chr4	89376415	89469975	Yes	No	No	No	No	No	No	No
	KIAA1549L	ENSOCUG00000029147	-1.0325	0.0041588	-1.81205	5.93996	0.340164	-2.21233	-1.14557	chr1	172715751	173020776	Yes	No	No	No	No	No	No	No
	DLG3	ENSOCUG00000017149	4.4425	0.000285512	0.186201	2.07224	0.0193094	1.60315	0.680909	chrX	49006727	49064319	Yes	No	No	No	No	No	No	No
	CDPF1	ENSOCUG00000016754	0.907936	0.00848373	-2.64675	2.21444	0.167164	1.59982	0.677908	GL018928	166345	169881	Yes	No	No	No	No	No	No	No
	BORCS5	ENSOCUG00000010606	1.8561	0.00582208	-2.45401	2.58996	0.312617	1.48536	0.570808	chr8	27275126	27382579	Yes	No	No	No	No	No	No	No
	POLA1	ENSOCUG00000015209	6.83169	7.49623e-05	1.3638	2.72296	0.0122575	1.82036	0.864222	chrX	10589644	10922276	Yes	No	No	No	No	No	No	No
	PAXIP1	ENSOCUG00000023370	4.96666	0.000304621	0.0413499	2.08349	0.0259934	1.56321	0.644516	chr13	16443250	16509855	Yes	No	No	No	No	No	No	No
	AASDHPPT	ENSOCUG00000000231	4.32133	7.54947e-06	4.03073	2.31854	0.00256985	1.70628	0.770853	chr1	110575229	110597042	Yes	No	No	No	No	No	No	No
	ERN2	ENSOCUG00000008483	-3.72431	0.00230634	-1.17325	9.22769	0.428449	1.87217	0.90471	chr6	14411563	14425616	Yes	No	No	No	No	No	No	No
	SV2B	ENSOCUG00000003061	3.22134	0.000134433	1.13688	2.76849	0.832507	-1.06296	-0.0880916	GL018759	978054	1029659	Yes	No	No	No	No	No	No	No
	BNIP3	ENSOCUG00000002541	6.57043	0.00850762	-3.59292	2.06992	0.268863	1.39279	0.477974	GL019068	90716	95350	Yes	No	No	No	No	No	No	No
	C4orf19	ENSOCUG00000003831	-3.26825	0.00149615	-0.788502	8.13547	0.0706401	3.5035	1.8088	chr2	27069668	27118912	Yes	No	No	No	No	No	No	No
	PITHD1	ENSOCUG00000013653	3.71527	0.000589351	-0.443654	2.2595	0.0259255	1.72905	0.789981	chr13	129497137	129507031	Yes	No	No	No	No	No	No	No
	VWA5B1	ENSOCUG00000016442	-4.139	0.000160742	1.11443	9.30071	0.708253	1.24375	0.314693	chr13	132685672	132724500	Yes	No	No	No	No	No	No	No
	PLA1A	ENSOCUG00000009512	-0.678812	0.000246191	0.88941	7.31166	0.132143	2.30563	1.20516	chr14	99141384	99173780	Yes	No	No	No	No	No	No	No
	RALGAPA2	ENSOCUG00000017951	7.12434	6.67599e-06	3.9246	2.51151	0.00435985	1.66762	0.737792	chr4	15889415	16217978	Yes	No	No	No	No	No	No	No
	C17orf107	ENSOCUG00000029060	-3.91183	0.0158446	-2.89364	7.05119	0.272456	2.78794	1.4792	chr19	12418845	12419555	Yes	No	No	No	No	No	No	No
	PPP1R42	ENSOCUG00000014096	-4.218	0.0214939	-3.15426	4.3597	0.280324	2.2203	1.15075	chr3	82807130	82855946	Yes	No	No	No	No	No	No	No
	TFPT	ENSOCUG00000023326	1.79981	0.000662164	-0.245958	2.96955	0.223907	1.48996	0.575272	GL018924	29039	32423	Yes	No	No	No	No	No	No	No
	ENDOV	ENSOCUG00000024779	1.17023	0.0113069	-2.97793	2.44216	0.258837	1.58237	0.662084	AAGW02082497	82	6138	Yes	No	No	No	No	No	No	No
	TUFT1	ENSOCUG00000012659	6.96388	0.000154057	0.584597	2.17926	0.0864119	1.36791	0.451974	chr13	40588378	40642064	Yes	No	No	No	No	No	No	No
	SNAP25	ENSOCUG00000016119	0.749691	0.000109381	1.65243	9.78284	0.3738	1.71211	0.775773	chr4	25908578	26006466	Yes	No	No	No	No	No	No	No
	GSTO2	ENSOCUG00000008708	-0.802533	0.00213924	-1.14516	4.13796	0.25348	1.79026	0.840167	chr18	52208328	52225846	Yes	No	No	No	No	No	No	No
	QPCTL	ENSOCUG00000016066	1.74036	0.000738991	-0.341822	2.10529	0.0969218	1.4478	0.533866	GL019006	260877	270143	Yes	No	No	No	No	No	No	No
	HSF2BP	ENSOCUG00000009621	-0.248314	0.00121479	-0.631635	4.26106	0.254925	1.73579	0.795595	GL019091	9122	79389	Yes	No	No	No	No	No	No	No
	ALG13	ENSOCUG00000009237	2.90385	0.00138695	-1.20205	2.39997	0.302875	1.34757	0.430364	chrX	60136344	60224004	Yes	No	No	No	No	No	No	No
	EFCAB14	ENSOCUG00000006616	7.60559	1.26886e-05	3.21998	2.06131	0.00180084	1.6636	0.734305	chr13	119866148	119912040	Yes	No	No	No	No	No	No	No
	NAA20	ENSOCUG00000015481	3.19899	0.000260084	0.499353	2.37872	0.0229793	1.72269	0.784663	chr4	16519385	16532744	Yes	No	No	No	No	No	No	No
	UBE2M	ENSOCUG00000016628	3.74112	0.000720706	-0.657016	2.2855	0.0278602	1.75271	0.809591	GL018763	1498839	1500783	Yes	No	No	No	No	No	No	No
	SMARCA5	ENSOCUG00000013042	7.80557	1.21636e-05	3.25761	2.20382	0.00170466	1.74969	0.807099	chr15	20840647	20879895	Yes	No	No	No	No	No	No	No
	WWC1	ENSOCUG00000003581	5.54395	0.000117107	0.976662	2.08262	0.183782	1.24687	0.318307	chr3	49623564	49797256	Yes	No	No	No	No	No	No	No
	LTB4R2	ENSOCUG00000023320	1.16815	0.00392798	-1.92097	2.62093	0.0840225	1.88783	0.91673	chr17	44354912	44355986	Yes	No	No	No	No	No	No	No
	FKBPL	ENSOCUG00000006245	1.53716	0.000124402	1.48191	3.15858	0.0520202	1.74837	0.806012	chr12	20913048	20914097	Yes	No	No	No	No	No	No	No
	GAS2L3	ENSOCUG00000007182	5.24433	0.00055987	-0.626499	2.34862	0.0154121	1.87546	0.907245	chr4	79820998	79849254	Yes	No	No	No	No	No	No	No
	LMBRD2	ENSOCUG00000011423	5.75921	2.32869e-05	2.68517	2.3095	0.00306607	1.77746	0.829813	chr11	57281490	57324282	Yes	No	No	No	No	No	No	No
	FN3KRP	ENSOCUG00000017059	3.02956	0.00094783	-0.847445	2.08157	0.816126	1.06078	0.0851306	GL018866	250768	261223	Yes	No	No	No	No	No	No	No
	RHBDD2	ENSOCUG00000013803	2.57589	0.000110372	1.48865	2.66936	0.0133873	1.8702	0.903192	chr6	26962634	26971775	Yes	No	No	No	No	No	No	No
	SRBD1	ENSOCUG00000015385	5.77462	9.87221e-05	1.15059	2.01447	0.00320542	1.75494	0.811421	chr2	140577551	140826078	Yes	No	No	No	No	No	No	No
	MPI	ENSOCUG00000008149	5.26122	0.00101705	-1.26541	2.10987	0.075754	1.50048	0.58542	GL018768	1276817	1286437	Yes	No	No	No	No	No	No	No
	CLDND1	ENSOCUG00000017858	5.64818	2.47722e-06	5.06706	2.77601	0.00439217	1.67574	0.744795	chr14	122208511	122212911	Yes	No	No	No	No	No	No	No
	PIP5K1A	ENSOCUG00000015242	5.79978	7.44706e-06	3.89215	3.03664	0.00540162	1.83597	0.876541	chr13	40953115	40998052	Yes	No	No	No	No	No	No	No
	CSF3	ENSOCUG00000009701	-1.71377	0.00741711	-2.26511	3.79717	0.193775	2.06227	1.04423	chr19	41228718	41230859	Yes	No	No	No	No	No	No	No
	ABCE1	ENSOCUG00000001821	7.35046	6.75322e-06	3.90605	2.17057	0.000440448	1.94382	0.958898	chr15	19534139	19556743	Yes	No	No	No	No	No	No	No
	LZTS1	ENSOCUG00000014083	2.90232	0.00160859	-1.32978	4.04162	0.160068	1.95237	0.965224	chr15	4809005	4847681	Yes	No	No	No	No	No	No	No
	PPP2CB	ENSOCUG00000005230	6.21058	9.6147e-06	3.58908	2.17764	0.00206792	1.68183	0.75003	chr2	76926052	76958828	Yes	No	No	No	No	No	No	No
	RHBDL3	ENSOCUG00000008179	2.08624	0.00103518	-0.74373	2.92354	0.165257	1.60723	0.684576	chr19	21889728	21930464	Yes	No	No	No	No	No	No	No
	SUPT3H	ENSOCUG00000014574	1.89177	0.00533982	-2.39634	2.00205	0.942893	1.02314	0.0330038	chr12	34136512	34623631	Yes	No	No	No	No	No	No	No
	DOLPP1	ENSOCUG00000027372	1.44013	0.00939445	-2.83776	2.57236	0.156758	1.79598	0.844775	GL019134	43008	49939	Yes	No	No	No	No	No	No	No
	FAM229B	ENSOCUG00000009652	-4.1388	0.0148031	-2.83356	3.42278	0.376511	-1.70262	-0.767753	chr12	99878996	99883451	Yes	No	No	No	No	No	No	No
	XKR5	ENSOCUG00000009435	1.26217	0.000293603	0.635174	4.27509	0.438551	1.38358	0.468402	GL018713	353208	377842	Yes	No	No	No	No	No	No	No
	CCDC134	ENSOCUG00000013355	3.7309	6.16859e-06	4.30826	3.31674	0.0218864	1.65789	0.72935	GL018734	723397	741670	Yes	No	No	No	No	No	No	No
	CCL20	ENSOCUG00000000868	0.343979	0.0051994	-2.11727	4.12276	0.818838	1.16922	0.225548	chr7	169686709	169690295	Yes	No	No	No	No	No	No	No
	ZFP30	ENSOCUG00000010157	1.8864	5.59149e-05	2.2525	3.10882	0.0318442	1.75787	0.813827	chr5	1751033	1755265	Yes	No	No	No	No	No	No	No
	CCDC86	ENSOCUG00000026432	2.51705	0.000719891	-0.431486	2.83996	0.0448171	1.90734	0.931563	chr1	193486275	193490399	Yes	No	No	No	No	No	No	No
	MBD4	ENSOCUG00000013006	4.03322	0.000331551	0.0913267	2.53886	0.0810881	1.55227	0.634376	chr9	11111553	11127803	Yes	No	No	No	No	No	No	No
	GID4	ENSOCUG00000004376	2.30685	4.39242e-05	2.45116	2.92878	0.07295	1.52623	0.609974	GL018920	392472	405436	Yes	No	No	No	No	No	No	No
	RUVBL1	ENSOCUG00000016510	5.063	0.000204141	0.449729	2.03206	0.0332924	1.47397	0.559707	chr9	7058221	7108095	Yes	No	No	No	No	No	No	No
	ADAM9	ENSOCUG00000013380	7.5274	5.33708e-06	4.14793	2.09715	0.000729012	1.75689	0.813022	GL018706	4280578	4414541	Yes	No	No	No	No	No	No	No
	SPIN4	ENSOCUG00000017930	0.366732	0.00400392	-1.85626	4.56704	0.580671	1.42965	0.515661	chrX	41639817	41640563	Yes	No	No	No	No	No	No	No
	THOC1	ENSOCUG00000011601	5.69712	1.30258e-05	3.31055	2.43826	0.00139877	1.9444	0.959323	chr9	62138889	62197310	Yes	No	No	No	No	No	No	No
	NSL1	ENSOCUG00000004789	1.804	9.2713e-06	4.03913	3.6375	0.0287082	1.72623	0.787627	chr16	60290627	60328681	Yes	No	No	No	No	No	No	No
	ADAM10	ENSOCUG00000016023	6.76144	7.14377e-07	6.3152	2.28318	0.000942565	1.622	0.697774	chr17	13624292	13778192	Yes	No	No	No	No	No	No	No
	CCSAP	ENSOCUG00000006822	2.71608	0.00412776	-2.29395	2.14892	0.691383	1.13397	0.181382	GL018838	158870	173549	Yes	No	No	No	No	No	No	No
	MRPS22	ENSOCUG00000001119	4.08976	0.000132719	1.04699	2.30122	0.0274992	1.58294	0.662604	chr14	32997240	33009456	Yes	No	No	No	No	No	No	No
	SLC45A2	ENSOCUG00000004947	-0.463586	0.00181447	-1.02758	25.741	0.514271	2.37824	1.24989	chr11	55658133	55701274	Yes	No	No	No	No	No	No	No
	TSPAN33	ENSOCUG00000013168	-1.06659	7.38263e-05	1.97431	7.74275	0.0669683	2.49724	1.32033	chr7	15416463	15439223	Yes	No	No	No	No	No	No	No
	SLC6A13	ENSOCUG00000000003	-2.75599	0.00983384	-2.52632	6.75779	0.321651	-2.5938	-1.37506	chr8	37435536	37471791	Yes	No	No	No	No	No	No	No
	SLIRP	ENSOCUG00000009713	5.34193	0.000209849	0.39265	2.23927	0.0160811	1.68049	0.748879	chr20	27724659	27737743	Yes	No	No	No	No	No	No	No
	CDC42	ENSOCUG00000009986	7.12618	1.33534e-05	3.18825	2.0465	0.000930717	1.77913	0.831175	chr13	130960802	130977804	Yes	No	No	No	No	No	No	No
	TMEM169	ENSOCUG00000004684	-2.32675	0.0237232	-3.30505	3.28789	0.464536	1.57187	0.652482	chr7	157525859	157529437	Yes	No	No	No	No	No	No	No
	NINJ2	ENSOCUG00000023808	-1.9367	0.023461	-3.33801	4.48419	0.86954	1.16071	0.215005	chr8	37036906	37134872	Yes	No	No	No	No	No	No	No
	MRPL35	ENSOCUG00000010193	3.98284	0.000198212	0.643568	2.67231	0.0610058	1.6044	0.682031	chr2	100150943	100162537	Yes	No	No	No	No	No	No	No
	C5orf34	ENSOCUG00000013715	3.32536	0.00362544	-2.27808	2.09951	0.443878	1.24272	0.313499	chr11	64286222	64307201	Yes	No	No	No	No	No	No	No
	ODF2L	ENSOCUG00000001834	4.19046	0.000191433	0.648554	2.14993	0.015883	1.63783	0.711783	chr13	78433688	78482741	Yes	No	No	No	No	No	No	No
	RBM46	ENSOCUG00000017859	-0.0819584	0.00864224	-2.54155	4.4524	0.420895	1.74517	0.803364	chr15	11154809	11192072	Yes	No	No	No	No	No	No	No
	RUNDC3B	ENSOCUG00000015000	1.44908	0.000604617	-0.11018	3.73228	0.378588	1.43152	0.517547	chr10	40549406	40758776	Yes	No	No	No	No	No	No	No
	TXNL1	ENSOCUG00000002505	6.61121	6.16129e-05	1.58447	2.15262	0.00862309	1.61587	0.692312	chr9	97183317	97219192	Yes	No	No	No	No	No	No	No
	USP2	ENSOCUG00000007759	4.8146	0.00175169	-1.75964	2.65632	0.0522522	1.89555	0.922615	GL018823	809649	824430	Yes	No	No	No	No	No	No	No
	TNFSF18	ENSOCUG00000021634	0.144792	0.000667251	-0.0808491	13.6032	0.418572	2.04586	1.03271	chr13	608891	621631	Yes	No	No	No	No	No	No	No
	C20orf196	ENSOCUG00000009313	1.18311	0.000306185	0.615589	3.80721	0.0837115	1.89997	0.92598	chr4	12194954	12311071	Yes	No	No	No	No	No	No	No
	DENND5B	ENSOCUG00000000778	4.15542	0.017108	-4.00591	2.4625	0.456287	1.39549	0.480769	chr8	9629151	9739233	Yes	No	No	No	No	No	No	No
	RUFY4	ENSOCUG00000022248	1.0695	0.015314	-3.26441	2.09871	0.396515	1.3578	0.441274	chr7	159469143	159481636	Yes	No	No	No	No	No	No	No
	IQCD	ENSOCUG00000016029	0.593735	0.00564485	-2.21922	5.34551	0.563969	1.54714	0.6296	chr21	8882063	8890045	Yes	No	No	No	No	No	No	No
	RFESD	ENSOCUG00000010889	-0.332489	0.00131812	-0.704597	3.45122	0.309835	1.52463	0.608456	chr11	15305620	15310442	Yes	No	No	No	No	No	No	No
	TMEM183A	ENSOCUG00000006191	4.58192	2.0019e-05	2.96693	2.02514	0.00674697	1.51274	0.59716	chr16	68734697	68757381	Yes	No	No	No	No	No	No	No
	SSUH2	ENSOCUG00000014613	-1.64645	0.00593543	-2.06171	2.60657	0.560114	1.25689	0.32986	GL018703	284362	301486	Yes	No	No	No	No	No	No	No
	CSE1L	ENSOCUG00000005459	6.8926	6.16691e-06	4.02216	2.5674	0.00219599	1.80709	0.853671	GL018725	3048912	3080923	Yes	No	No	No	No	No	No	No
	E2F5	ENSOCUG00000012890	-0.595055	0.00314586	-1.52547	2.97324	0.677475	1.19981	0.262811	chr3	100840594	100865813	Yes	No	No	No	No	No	No	No
	C2orf76	ENSOCUG00000004561	0.826447	0.0181579	-3.38645	2.31063	0.419061	1.41107	0.496789	chr7	63572670	63612625	Yes	No	No	No	No	No	No	No
	FAM118A	ENSOCUG00000023587	-1.78546	0.00638985	-2.12783	3.15801	0.573474	1.31148	0.391193	GL018962	84384	89812	Yes	No	No	No	No	No	No	No
	C4orf33	ENSOCUG00000015092	1.36138	0.00112264	-0.695909	2.24406	0.0229409	1.83686	0.877239	chr15	104894869	104914343	Yes	No	No	No	No	No	No	No
	LHFPL4	ENSOCUG00000013224	-2.31753	0.00361421	-1.5887	10.0741	0.141707	3.64429	1.86564	GL018802	538600	570210	Yes	No	No	No	No	No	No	No
	PMFBP1	ENSOCUG00000009080	-2.56523	0.0132547	-2.76682	16.1871	0.102602	8.46788	3.082	chr5	27420147	27469846	Yes	No	No	No	No	No	No	No
	DNAJC12	ENSOCUG00000008694	4.76017	0.000263273	0.222514	3.37942	0.161536	1.55383	0.635825	chr18	18753918	18789033	Yes	No	No	No	No	No	No	No
	FKBP1B	ENSOCUG00000008793	-1.75092	0.00193014	-1.02416	4.63592	0.782025	1.1766	0.234625	chr2	173166633	173216362	Yes	No	No	No	No	No	No	No
	GART	ENSOCUG00000003857	6.01906	3.1798e-05	2.33554	2.45179	0.002239	1.96539	0.974813	GL018729	328948	360975	Yes	No	No	No	No	No	No	No
	CCDC160	ENSOCUG00000016626	-1.44754	0.000236796	0.912871	20.4913	0.0815835	4.51537	2.17485	chrX	108578798	108579754	Yes	No	No	No	No	No	No	No
	RIOK3	ENSOCUG00000016820	6.01648	2.74398e-05	2.49098	2.2179	0.00187105	1.84068	0.88024	chr9	64660028	64689520	Yes	No	No	No	No	No	No	No
	SLC17A7	ENSOCUG00000012799	-2.80695	0.000220477	0.924884	23.9896	0.14357	3.53089	1.82003	GL019152	24514	33093	Yes	No	No	No	No	No	No	No
	RHCG	ENSOCUG00000017412	-3.63281	0.00416954	-1.70242	9.03091	0.298106	2.41031	1.26922	GL018738	2011099	2031879	Yes	No	No	No	No	No	No	No
	VPS13A	ENSOCUG00000001328	8.96064	0.000142496	0.595997	3.74902	0.0512806	1.83769	0.877894	chr1	63590621	63836968	Yes	No	No	No	No	No	No	No
	RAB36	ENSOCUG00000004914	-1.09932	0.000340786	0.584763	16.9113	0.206562	2.94216	1.55688	GL018810	183802	199539	Yes	No	No	No	No	No	No	No
	CRYGB	ENSOCUG00000010971	-4.11309	0.000540636	0.101295	12.3116	1	1	0	chr7	149031199	149032991	Yes	No	No	No	No	No	No	No
	PICK1	ENSOCUG00000029498	3.84189	0.000226886	0.520505	2.13552	0.0541113	1.46269	0.548626	GL018972	292968	306009	Yes	No	No	No	No	No	No	No
	DCDC2	ENSOCUG00000016485	-0.233917	0.000146134	1.38236	3.97391	0.38251	1.36603	0.449989	chr12	12614424	12789537	Yes	No	No	No	No	No	No	No
	HOXD1	ENSOCUG00000015582	-2.64679	0.01725	-3.0171	4.27651	0.85385	-1.16058	-0.21484	chr7	115747210	115748481	Yes	No	No	No	No	No	No	No
	CNOT10	ENSOCUG00000011431	5.33512	4.61384e-06	4.44328	2.2485	0.000512114	1.92153	0.942256	chr14	19749345	19812107	Yes	No	No	No	No	No	No	No
	HCN3	ENSOCUG00000014965	1.5332	0.00135392	-0.917486	3.24615	0.109681	1.86511	0.899257	chr13	37420632	37434024	Yes	No	No	No	No	No	No	No
	MRPS30	ENSOCUG00000004207	3.83186	0.00188396	-1.68381	2.02742	0.0935999	1.4912	0.576476	chr11	65463583	65476018	Yes	No	No	No	No	No	No	No
	PLAA	ENSOCUG00000015471	5.84968	0.000112068	1.0125	2.11306	0.00221676	1.92159	0.942297	chr1	26609732	26650889	Yes	No	No	No	No	No	No	No
	GDPD1	ENSOCUG00000013113	1.29433	5.03529e-05	2.39402	3.45639	0.0374291	1.80585	0.85268	chr19	29050465	29098294	Yes	No	No	No	No	No	No	No
	EMC7	ENSOCUG00000008893	5.56095	8.293e-05	1.36063	2.22103	0.00195711	1.99192	0.994162	chr17	39332596	39351070	Yes	No	No	No	No	No	No	No
	SLC9B2	ENSOCUG00000005156	5.08999	6.17514e-06	4.15457	2.88231	0.00633179	1.74126	0.800136	chr15	46534618	46589571	Yes	No	No	No	No	No	No	No
	ADA	ENSOCUG00000010107	3.66555	0.00051707	-0.29346	2.17418	0.014405	1.78502	0.835939	GL018718	3833864	3857726	Yes	No	No	No	No	No	No	No
	SRP9	ENSOCUG00000010791	0.896702	0.00130795	-0.820184	2.94011	0.738183	1.14119	0.19054	chr16	47743197	47757822	Yes	No	No	No	No	No	No	No
	HEBP2	ENSOCUG00000013425	6.12424	1.42243e-06	5.6248	2.04378	0.000206447	1.83996	0.879671	chr12	128813575	128822261	Yes	No	No	No	No	No	No	No
	RAP2B	ENSOCUG00000014398	3.86372	1.86822e-05	3.14353	2.48574	0.00467175	1.77807	0.830313	chr14	47369465	47370028	Yes	No	No	No	No	No	No	No
	USP37	ENSOCUG00000012513	6.13757	9.70496e-05	1.12991	2.14139	0.0422646	1.42775	0.513739	chr7	159762502	159843663	Yes	No	No	No	No	No	No	No
	ZMAT3	ENSOCUG00000004658	3.94621	0.000420388	-0.132557	2.25628	0.0223799	1.71559	0.778705	chr14	74464574	74493880	Yes	No	No	No	No	No	No	No
	GLMP	ENSOCUG00000026609	4.11221	8.60861e-05	1.50912	2.16326	0.0034512	1.83434	0.875259	chr13	36577126	36579463	Yes	No	No	No	No	No	No	No
	STAG3	ENSOCUG00000013531	0.132209	0.0087935	-2.57254	3.76242	0.267367	1.92653	0.946007	chr6	27458375	27499590	Yes	No	No	No	No	No	No	No
	EPOR	ENSOCUG00000015702	0.470053	0.0145881	-3.11139	2.16272	0.345704	1.4154	0.501208	GL019404	31	6532	Yes	No	No	No	No	No	No	No
	C1orf109	ENSOCUG00000021550	0.571967	0.00163221	-1.01097	2.99224	0.879207	-1.07095	-0.0988955	GL018704	787599	795827	Yes	No	No	No	No	No	No	No
	LYPD1	ENSOCUG00000000182	-0.141331	0.000316407	0.649996	4.22381	0.602887	1.24878	0.320519	chr7	69766008	69799917	Yes	No	No	No	No	No	No	No
	NUP210	ENSOCUG00000014236	4.08603	0.000100097	1.3293	2.10598	0.213718	1.23527	0.304831	chr9	5030070	5100276	Yes	No	No	No	No	No	No	No
	ANGPT2	ENSOCUG00000015377	4.54231	0.00026146	0.271226	3.67487	0.0849138	1.80095	0.848762	GL018713	617878	678854	Yes	No	No	No	No	No	No	No
	LHX1	ENSOCUG00000024664	-2.85016	5.19239e-05	2.18835	50.775	0.108829	4.5189	2.17597	chr19	25992784	25999765	Yes	No	No	No	No	No	No	No
	GOLGA7	ENSOCUG00000007546	3.09601	0.000112101	1.38737	3.40607	0.0564167	1.78009	0.831952	GL018706	1615399	1623733	Yes	No	No	No	No	No	No	No
	CCDC149	ENSOCUG00000007463	3.06909	2.10713e-05	3.10424	3.0396	0.233035	1.30383	0.382751	chr2	15399942	15497459	Yes	No	No	No	No	No	No	No
	WDR31	ENSOCUG00000014251	1.86471	0.0024401	-1.58509	2.09865	0.455378	1.22038	0.287336	chr1	11369	33974	Yes	No	No	No	No	No	No	No
	PHF5A	ENSOCUG00000012705	2.68861	0.000843576	-0.633712	2.38638	0.0923409	1.56717	0.648157	GL018734	993607	1002895	Yes	No	No	No	No	No	No	No
	SLC25A25	ENSOCUG00000007130	3.62682	0.000423622	-0.0789585	3.12137	0.0573761	1.85115	0.888425	GL018847	478108	693595	Yes	No	No	No	No	No	No	No
	NUDT2	ENSOCUG00000006219	3.01737	0.00468191	-2.47672	2.07644	0.513813	1.21155	0.276853	chr1	19484030	19498875	Yes	No	No	No	No	No	No	No
	FOSL2	ENSOCUG00000010706	7.34017	2.36183e-05	2.56769	2.03715	0.00367223	1.59784	0.676127	chr2	157652790	157669203	Yes	No	No	No	No	No	No	No
	CAMKMT	ENSOCUG00000005476	1.46419	0.000209204	0.957928	2.90515	0.255561	1.37345	0.457806	chr2	141416075	141483206	Yes	No	No	No	No	No	No	No
	RFWD3	ENSOCUG00000009152	5.33149	0.000355933	-0.170361	2.50461	0.0812477	1.53301	0.61637	chr5	29477082	29519951	Yes	No	No	No	No	No	No	No
	PRPF4	ENSOCUG00000005046	4.9433	8.62093e-05	1.37591	2.02437	0.0204321	1.47471	0.560434	chr1	56534	74905	Yes	No	No	No	No	No	No	No
	PTPN1	ENSOCUG00000008605	5.43846	1.9907e-05	2.88481	3.50379	0.0109329	1.95553	0.967556	GL018822	787462	801632	Yes	No	No	No	No	No	No	No
	GON7	ENSOCUG00000028153	-1.6557	0.0267996	-3.46871	2.84034	0.973147	-1.02204	-0.0314554	chr20	12978424	12979766	Yes	No	No	No	No	No	No	No
	RCCD1	ENSOCUG00000026822	1.02507	0.000160425	1.26332	2.60931	0.189454	1.3698	0.453964	GL018738	1353402	1357847	Yes	No	No	No	No	No	No	No
	RFC2	ENSOCUG00000022152	4.05036	0.000558109	-0.426134	4.26106	0.0514822	2.30265	1.2033	GL018765	544205	557767	Yes	No	No	No	No	No	No	No
	SNORD35A	ENSOCUG00000024607	-4.48374	0.000239298	0.758664	5.22312	1	1	0	GL019152	64249	64331	Yes	No	No	No	No	No	No	No
	VCPKMT	ENSOCUG00000006049	1.48116	0.000292181	0.629947	3.41762	0.104232	1.72626	0.787647	chr17	69206078	69209724	Yes	No	No	No	No	No	No	No
	ZDHHC15	ENSOCUG00000011747	1.02771	0.00330311	-1.75653	2.56282	0.632753	1.19637	0.258665	GL018757	519082	543270	Yes	No	No	No	No	No	No	No
	PMEL	ENSOCUG00000000999	5.03612	0.024478	-4.55064	5.45851	0.641431	-1.6552	-0.727007	chr4	39506620	39516240	Yes	No	No	No	No	No	No	No
	NUS1	ENSOCUG00000011553	2.92998	0.000154125	1.09856	2.24544	0.00348576	1.97736	0.983578	chr12	106622959	106651983	Yes	No	No	No	No	No	No	No
	PRIM1	ENSOCUG00000003458	4.54599	0.000429333	-0.24577	4.37148	0.10831	1.93672	0.953614	GL018714	9146	33266	Yes	No	No	No	No	No	No	No
	ONECUT1	ENSOCUG00000003312	-4.19328	0.00298805	-1.40416	5.8856	0.386395	1.74313	0.801683	chr17	19775852	19814085	Yes	No	No	No	No	No	No	No
	CSTF2	ENSOCUG00000010468	4.95772	1.87312e-05	2.99722	2.24345	0.00269387	1.74655	0.804507	chrX	88525522	88552598	Yes	No	No	No	No	No	No	No
	HDX	ENSOCUG00000000903	2.20875	0.00122807	-0.953186	2.02128	0.588141	1.13529	0.183067	chrX	75105746	75259202	Yes	No	No	No	No	No	No	No
	TMEM95	ENSOCUG00000021294	-4.13674	0.00137883	-0.725048	5.85009	0.222387	1.98897	0.992023	chr19	11797531	11798827	Yes	No	No	No	No	No	No	No
	SCPEP1	ENSOCUG00000011355	6.69595	5.63553e-05	1.67641	2.49468	0.00624366	1.82985	0.871729	chr19	31071906	31099890	Yes	No	No	No	No	No	No	No
	GMPPB	ENSOCUG00000005015	3.76215	8.18312e-05	1.61985	2.02973	0.00214486	1.82822	0.870441	chr9	17238712	17241770	Yes	No	No	No	No	No	No	No
	C7orf57	ENSOCUG00000002893	-2.10016	0.00114149	-0.53596	7.91297	0.678124	1.35199	0.435081	GL018745	150247	161792	Yes	No	No	No	No	No	No	No
	CDCA3	ENSOCUG00000022434	3.14026	0.000251564	0.538996	2.55874	0.0439925	1.66629	0.736637	chr8	32867661	32874163	Yes	No	No	No	No	No	No	No
	FRMD8	ENSOCUG00000023395	4.55606	7.82036e-06	3.97192	2.74243	0.00192165	1.97076	0.978751	GL018942	358446	375652	Yes	No	No	No	No	No	No	No
	KCNS1	ENSOCUG00000022113	-1.37823	0.00430355	-1.76926	3.42636	0.0827061	2.28969	1.19515	GL018725	318833	324284	Yes	No	No	No	No	No	No	No
	HIST1H1T	ENSOCUG00000014438	-3.0591	0.00873709	-2.38143	17.4242	0.226203	4.58256	2.19616	chr12	10965701	10966336	Yes	No	No	No	No	No	No	No
	INA	ENSOCUG00000004969	-1.49463	0.00851044	-2.41726	4.18971	0.568906	1.4513	0.537346	chr18	51218986	51230334	Yes	No	No	No	No	No	No	No
	FAM136A	ENSOCUG00000017416	5.08143	0.000166771	0.660572	2.33807	0.0494445	1.51175	0.596219	chr2	115917134	115923647	Yes	No	No	No	No	No	No	No
	ELAVL4	ENSOCUG00000016262	-2.14817	0.00231636	-1.19756	23.9549	0.52873	2.23747	1.16187	chr13	116470685	116563892	Yes	No	No	No	No	No	No	No
	YBEY	ENSOCUG00000027700	2.01938	0.00262627	-1.68005	2.67256	0.269226	1.48345	0.56896	chr14	163691278	163695028	Yes	No	No	No	No	No	No	No
	UBL3	ENSOCUG00000001957	3.74721	0.000333363	0.148736	2.37723	0.0156601	1.82774	0.870058	GL018702	165831	233332	Yes	No	No	No	No	No	No	No
	PIGA	ENSOCUG00000017759	4.14377	0.000227527	0.475936	2.04595	0.011866	1.64872	0.721346	chrX	1188265	1198734	Yes	No	No	No	No	No	No	No
	HNRNPF	ENSOCUG00000024719	8.6404	4.42747e-06	4.31217	2.28027	0.000490248	1.93683	0.953696	GL018805	588394	589641	Yes	No	No	No	No	No	No	No
	PABPC1L	ENSOCUG00000003005	-4.05751	0.0018446	-0.977629	5.97707	0.621168	1.35912	0.442672	GL018725	163256	185128	Yes	No	No	No	No	No	No	No
	SLC35D3	ENSOCUG00000005418	-0.140134	0.000755404	-0.196673	8.57726	0.871353	1.1462	0.196855	chr12	127368036	127371328	Yes	No	No	No	No	No	No	No
	FAM173B	ENSOCUG00000025588	0.748705	0.00288623	-1.56511	2.9508	0.210768	1.64558	0.7186	chr11	35247668	35259751	Yes	No	No	No	No	No	No	No
	PIH1D2	ENSOCUG00000028144	0.0483339	0.00133727	-0.734643	4.35304	0.0953689	2.27258	1.18433	chr1	104308328	104313061	Yes	No	No	No	No	No	No	No
	TSEN2	ENSOCUG00000013203	2.45272	0.00118965	-0.968951	2.28041	0.64587	1.1376	0.185992	chr9	11415964	11453328	Yes	No	No	No	No	No	No	No
	YIPF1	ENSOCUG00000008821	4.1134	5.07917e-05	2.06023	2.12945	0.00322918	1.76219	0.817366	chr13	112907426	112940977	Yes	No	No	No	No	No	No	No
	UTP3	ENSOCUG00000010003	3.70883	0.00102897	-1.02873	2.10899	0.0472713	1.59934	0.677473	chr15	79267710	79269146	Yes	No	No	No	No	No	No	No
	EFHB	ENSOCUG00000013712	-0.930353	0.0241948	-3.40355	5.9166	0.0576814	5.80627	2.53761	chr14	5938317	6015349	Yes	No	No	No	No	No	No	No
	NUP160	ENSOCUG00000017545	6.00615	3.96397e-05	2.09443	2.40093	0.0167974	1.57845	0.658506	chr1	187068438	187132558	Yes	No	No	No	No	No	No	No
	RTTN	ENSOCUG00000001384	5.48122	0.000366268	-0.215523	2.34066	0.0556756	1.55343	0.635455	chr9	110136913	110364886	Yes	No	No	No	No	No	No	No
	RAB3D	ENSOCUG00000025381	3.59478	2.28938e-05	2.97615	2.02315	0.000778561	1.87333	0.905607	GL019404	25219	35730	Yes	No	No	No	No	No	No	No
	TPGS2	ENSOCUG00000000709	4.74199	8.00942e-05	1.48331	3.09204	0.058985	1.62785	0.70297	chr9	77992017	78066206	Yes	No	No	No	No	No	No	No
	ERBB3	ENSOCUG00000017322	7.72772	9.65744e-05	1.04789	2.09461	0.0188539	1.51082	0.59533	chr4	39637901	39660146	Yes	No	No	No	No	No	No	No
	C16orf90	ENSOCUG00000026288	-2.2483	0.000387014	0.431486	5.27269	0.143611	1.94163	0.957265	GL018828	695455	698260	Yes	No	No	No	No	No	No	No
	MRPL39	ENSOCUG00000006485	4.61264	0.000781413	-0.895407	2.2749	0.0472241	1.63903	0.712843	chr14	154711592	154738495	Yes	No	No	No	No	No	No	No
	NUP58	ENSOCUG00000017158	5.84101	7.60848e-05	1.41804	2.46328	0.0130623	1.70942	0.773503	chr8	40155774	40350460	Yes	No	No	No	No	No	No	No
	PLA2G15	ENSOCUG00000008515	3.32325	0.000117513	1.28891	2.6434	0.16298	1.38459	0.469455	chr5	23789115	23801659	Yes	No	No	No	No	No	No	No
	MOK	ENSOCUG00000013870	-0.658787	0.00156371	-0.851174	4.64517	0.115929	2.28297	1.19091	GL018751	1227693	1256973	Yes	No	No	No	No	No	No	No
	SLC4A9	ENSOCUG00000015920	2.54914	0.00152338	-1.19559	2.11955	0.0119754	1.95448	0.966788	chr3	22509774	22522174	Yes	No	No	No	No	No	No	No
	CLEC2L	ENSOCUG00000023029	-0.981707	0.000677931	-0.058324	9.28707	0.117995	3.01584	1.59256	GL018774	760837	776237	Yes	No	No	No	No	No	No	No
	COX18	ENSOCUG00000011622	1.24396	0.00204215	-1.28237	2.4043	0.0682395	1.74532	0.803489	chr15	77024848	77034858	Yes	No	No	No	No	No	No	No
	SCN2A	ENSOCUG00000005533	-0.501347	0.00122271	-0.630725	17.7117	0.121703	4.69393	2.2308	chr7	104666171	104799494	Yes	No	No	No	No	No	No	No
	WNT7A	ENSOCUG00000013432	0.208545	0.0159817	-3.14046	2.4496	0.101554	2.01777	1.01276	chr9	4694687	4737458	Yes	No	No	No	No	No	No	No
	SAP30	ENSOCUG00000010418	4.06473	0.000211705	0.564644	2.55029	0.0278891	1.72587	0.787328	chr2	51238221	51244206	Yes	No	No	No	No	No	No	No
	SMC1B	ENSOCUG00000009862	-3.72745	0.00252129	-1.25305	8.47134	0.0935999	3.55876	1.83138	GL018962	9613	76395	Yes	No	No	No	No	No	No	No
	ABCC10	ENSOCUG00000004357	5.77504	4.4463e-06	4.43516	2.67142	0.0129503	1.5325	0.615886	chr12	32880145	32904063	Yes	No	No	No	No	No	No	No
	RBM11	ENSOCUG00000010409	0.966047	0.00454758	-2.05884	2.70434	0.458641	1.34838	0.431229	chr14	142004498	142025226	Yes	No	No	No	No	No	No	No
	TRPM1	ENSOCUG00000004314	1.50626	0.00192331	-1.2156	18.2908	0.205757	3.79966	1.92587	chr17	83052801	83126041	Yes	No	No	No	No	No	No	No
	TFAP2C	ENSOCUG00000010996	5.58231	0.000390946	-0.291763	2.11237	0.0205397	1.63732	0.711334	GL018712	39973	48499	Yes	No	No	No	No	No	No	No
	RPA1	ENSOCUG00000001504	7.14579	0.000144085	0.649952	2.17047	0.015328	1.60986	0.686936	chr19	16260317	16322541	Yes	No	No	No	No	No	No	No
	RAB29	ENSOCUG00000000426	2.50041	0.000195903	0.907613	2.37828	0.0186576	1.73249	0.792845	chr16	66416694	66423274	Yes	No	No	No	No	No	No	No
	CCDC105	ENSOCUG00000024181	-2.40808	0.00878529	-2.39203	5.39199	0.107127	3.18407	1.67087	GL018829	837451	842924	Yes	No	No	No	No	No	No	No
	MRPL2	ENSOCUG00000001586	2.77846	0.000790419	-0.582707	2.19	0.0754526	1.52802	0.611661	chr12	32545488	32550016	Yes	No	No	No	No	No	No	No
	ZNF346	ENSOCUG00000013360	3.33818	0.00675933	-2.91819	2.011	0.576763	1.18282	0.242235	chr3	57567139	57602415	Yes	No	No	No	No	No	No	No
	NR5A2	ENSOCUG00000006240	0.308266	0.0202704	-3.39581	2.33224	0.290127	1.57561	0.655907	chr16	71151808	71279094	Yes	No	No	No	No	No	No	No
	MRPS23	ENSOCUG00000003350	3.26873	0.00016008	0.999974	2.8397	0.0145942	1.97822	0.984205	chr19	30340768	30346946	Yes	No	No	No	No	No	No	No
	C6orf229	ENSOCUG00000029609	-3.39354	0.0203626	-3.1312	4.24253	0.57144	1.52559	0.609365	chr12	12217056	12220770	Yes	No	No	No	No	No	No	No
	CAPRIN2	ENSOCUG00000017805	4.58252	8.59854e-05	1.52025	14.6089	0.052218	3.41381	1.77138	chr8	9856318	9903267	Yes	No	No	No	No	No	No	No
	ATP8A1	ENSOCUG00000013152	7.35954	2.31408e-05	2.58939	2.2434	0.00323019	1.72438	0.786081	chr2	31473846	31734499	Yes	No	No	No	No	No	No	No
	PLPP6	ENSOCUG00000003465	2.2853	0.000378285	0.254068	2.56957	0.107096	1.52593	0.60969	chr1	49571940	49572815	Yes	No	No	No	No	No	No	No
	GNPDA2	ENSOCUG00000017918	2.29888	0.00785547	-2.82253	2.21968	0.09826	1.74517	0.803369	chr2	33466435	33489327	Yes	No	No	No	No	No	No	No
	NLGN1	ENSOCUG00000009269	-0.916157	0.0200655	-3.27389	3.50875	1	1.00026	0.00037796	chr14	69468690	69480981	Yes	No	No	No	No	No	No	No
	TSG101	ENSOCUG00000013940	6.19103	6.50718e-05	1.55017	2.25528	0.0522095	1.41005	0.495751	GL018733	2393795	2440355	Yes	No	No	No	No	No	No	No
	STRBP	ENSOCUG00000009397	5.29596	8.7221e-05	1.31833	2.23566	0.072748	1.38332	0.468139	GL018699	3993291	4060809	Yes	No	No	No	No	No	No	No
	FAM69A	ENSOCUG00000027778	3.20572	3.53521e-05	2.5818	2.00847	0.00072928	1.93091	0.949281	chr13	71677081	71704660	Yes	No	No	No	No	No	No	No
	NAV1	ENSOCUG00000007461	6.85524	5.33755e-05	1.72188	2.51909	0.0179381	1.62974	0.704644	chr16	69771834	70000098	Yes	No	No	No	No	No	No	No
	JARID2	ENSOCUG00000009755	6.6285	9.59058e-05	1.11734	2.16259	0.00221564	1.93505	0.95237	chr12	9038030	9101860	Yes	No	No	No	No	No	No	No
	STK4	ENSOCUG00000003016	5.42646	2.0041e-05	2.87183	2.08448	0.00432563	1.59254	0.671326	GL018725	208376	305023	Yes	No	No	No	No	No	No	No
	DLX5	ENSOCUG00000008599	2.97879	0.000983832	-0.871968	2.3912	0.571783	1.17536	0.233101	chr10	32238517	32242679	Yes	No	No	No	No	No	No	No
	NCBP1	ENSOCUG00000013853	6.37716	4.67053e-05	1.89551	2.03703	0.00413783	1.64442	0.717579	chr1	15392249	15436187	Yes	No	No	No	No	No	No	No
	GCFC2	ENSOCUG00000001715	2.89636	4.37762e-05	2.3812	3.11267	0.0769016	1.55491	0.636835	chr2	110756930	110792281	Yes	No	No	No	No	No	No	No
	TM2D2	ENSOCUG00000000085	4.10014	1.0488e-05	3.71482	2.36506	0.00289345	1.74289	0.80148	GL018706	4415154	4423355	Yes	No	No	No	No	No	No	No
	FOXF1	ENSOCUG00000001701	-2.07456	0.00284641	-1.3775	3.77287	0.740481	-1.19066	-0.251759	GL019154	19909	22103	Yes	No	No	No	No	No	No	No
	FAM241A	ENSOCUG00000011383	-0.400195	0.00474143	-1.92055	2.98217	0.188218	1.76323	0.818221	chr15	37251904	37252149	Yes	No	No	No	No	No	No	No
	DNAJB9	ENSOCUG00000016366	5.8052	5.39685e-05	1.78546	2.92136	0.026038	1.6973	0.763238	chr7	45170282	45175596	Yes	No	No	No	No	No	No	No
	PSMB5	ENSOCUG00000013109	6.4743	1.24848e-05	3.29713	2.1974	0.000899618	1.88445	0.91414	chr17	43253957	43262142	Yes	No	No	No	No	No	No	No
	BCAS1	ENSOCUG00000004927	0.829301	0.000217634	0.969176	5.12818	0.533928	1.33825	0.420346	GL018712	2447107	2543044	Yes	No	No	No	No	No	No	No
	PDZRN4	ENSOCUG00000005658	1.30461	0.00187379	-1.24715	4.40746	0.850908	1.12429	0.169012	chr8	4404410	4541753	Yes	No	No	No	No	No	No	No
	TMEM234	ENSOCUG00000007614	1.02476	0.000555877	0.0221044	3.63081	0.478452	1.32725	0.408442	GL018704	5953404	5960558	Yes	No	No	No	No	No	No	No
	SDHAF4	ENSOCUG00000025062	0.324198	0.0123213	-2.91082	2.21881	0.110995	1.78168	0.83324	chr12	57277549	57282398	Yes	No	No	No	No	No	No	No
	SLX4IP	ENSOCUG00000002878	0.304082	0.00384086	-1.80797	4.51173	0.6063	1.38984	0.474924	chr4	25612276	25788826	Yes	No	No	No	No	No	No	No
	LDLRAD3	ENSOCUG00000026068	6.32813	0.000356349	-0.261039	2.79816	0.0656451	1.65678	0.728382	chr1	175326334	175506031	Yes	No	No	No	No	No	No	No
	DUT	ENSOCUG00000003862	3.95179	0.000323459	0.15543	4.00255	0.0538492	2.09226	1.06506	chr17	24144269	24157931	Yes	No	No	No	No	No	No	No
	DDC	ENSOCUG00000014968	-1.37844	0.0132908	-2.85203	9.8062	0.350079	2.9238	1.54784	GL018745	1893312	1936239	Yes	No	No	No	No	No	No	No
	MMP17	ENSOCUG00000025473	1.9221	0.00272124	-1.71135	2.85196	0.462757	1.33767	0.419718	GL019345	51104	63368	Yes	No	No	No	No	No	No	No
	FBL	ENSOCUG00000009027	4.68089	2.20764e-05	2.86158	2.81543	0.00518705	1.91356	0.936256	GL018912	366555	371145	Yes	No	No	No	No	No	No	No
	KCNIP4	ENSOCUG00000002189	2.44762	0.000153127	1.16948	2.44887	0.0143809	1.79058	0.840431	chr2	11333659	11493120	Yes	No	No	No	No	No	No	No
	SERAC1	ENSOCUG00000004776	3.30889	0.000348686	0.15506	2.08131	0.249899	1.25562	0.328401	chr12	148265787	148309570	Yes	No	No	No	No	No	No	No
	PPP4C	ENSOCUG00000006335	5.7236	6.53844e-07	6.47033	2.36612	0.000207358	1.97006	0.978239	chr6	18450585	18457527	Yes	No	No	No	No	No	No	No
	SDF2	ENSOCUG00000013874	3.52357	3.31542e-05	2.59707	2.1532	0.00221416	1.80294	0.850351	chr19	19502060	19512477	Yes	No	No	No	No	No	No	No
	MSH2	ENSOCUG00000009576	4.9781	0.000632761	-0.742095	2.09616	0.294001	1.24616	0.317487	chr2	138864782	138946868	Yes	No	No	No	No	No	No	No
	ST14	ENSOCUG00000009365	5.49133	0.000160722	0.661377	2.03802	0.00487909	1.75196	0.80897	chr1	86394706	86420963	Yes	No	No	No	No	No	No	No
	NCKIPSD	ENSOCUG00000021036	3.24359	0.000329532	0.249009	2.95346	0.030662	1.93953	0.955709	chr9	16358882	16368775	Yes	No	No	No	No	No	No	No
	AFMID	ENSOCUG00000010048	-0.535959	0.0128363	-2.88803	3.72735	0.903855	1.09547	0.131549	GL019309	23838	32279	Yes	No	No	No	No	No	No	No
	SELT	ENSOCUG00000013866	4.60447	0.000177208	0.673418	2.12197	0.00509838	1.81739	0.861868	chr14	44490695	44519323	Yes	No	No	No	No	No	No	No
	CCNH	ENSOCUG00000004659	4.41325	2.7752e-05	2.65408	2.52321	0.00431412	1.85112	0.888401	chr11	7351021	7384747	Yes	No	No	No	No	No	No	No
	ABHD11	ENSOCUG00000011326	3.02389	0.000128272	1.25979	2.0276	0.0170913	1.53915	0.622132	GL018765	867177	872752	Yes	No	No	No	No	No	No	No
	NOTCH4	ENSOCUG00000016445	3.25998	0.00106597	-0.980063	2.28165	0.0626454	1.63045	0.705269	chr12	20976805	20998353	Yes	No	No	No	No	No	No	No
	GCNT4	ENSOCUG00000025123	-0.558697	0.0176793	-3.1484	2.33053	0.199514	1.69611	0.762232	GL018859	445408	446733	Yes	No	No	No	No	No	No	No
	PPAT	ENSOCUG00000012201	4.18488	0.000180811	0.716252	2.48116	0.0123481	1.84975	0.887328	chr15	92442279	92503582	Yes	No	No	No	No	No	No	No
	ORYCUNV1R1513	ENSOCUG00000029049	-2.19561	0.00680278	-2.18157	12.5358	0.260163	3.4231	1.7753	GL018814	811157	812077	Yes	No	No	No	No	No	No	No
	TMEM198	ENSOCUG00000021721	-2.04499	0.0100999	-2.5598	4.61691	0.869008	-1.14045	-0.189609	chr7	160736469	160740848	Yes	No	No	No	No	No	No	No
	FAM83F	ENSOCUG00000014060	4.16508	0.00245099	-1.99811	2.14838	0.0157472	1.98923	0.992213	GL018734	2327305	2354220	Yes	No	No	No	No	No	No	No
	UBA2	ENSOCUG00000001464	6.77313	1.61721e-05	2.99736	2.14903	0.013267	1.45595	0.541965	chr5	4224697	4265718	Yes	No	No	No	No	No	No	No
	NKAPL	ENSOCUG00000016858	-1.00478	0.0217585	-3.31718	2.04539	0.923627	-1.04145	-0.0585892	chr12	10628809	10630008	Yes	No	No	No	No	No	No	No
	XKR8	ENSOCUG00000026180	-0.258	0.0162133	-3.11756	2.50988	0.588762	1.29112	0.368625	chr13	137530370	137536734	Yes	No	No	No	No	No	No	No
	KIF13B	ENSOCUG00000005942	8.27923	3.77292e-05	2.03174	2.41483	0.0072391	1.71154	0.775293	chr2	40235655	40430464	Yes	No	No	No	No	No	No	No
	DDX51	ENSOCUG00000024699	3.93776	0.000645436	-0.590617	2.05678	0.0769016	1.45253	0.538566	GL018821	77686	80545	Yes	No	No	No	No	No	No	No
	OSBPL11	ENSOCUG00000009660	6.29348	3.16289e-06	4.76531	2.15029	0.000930732	1.69491	0.761213	chr14	93308561	93399560	Yes	No	No	No	No	No	No	No
	RBM18	ENSOCUG00000008527	3.95023	0.000748163	-0.741339	2.06737	0.0445196	1.55747	0.639202	GL018699	4971764	4988692	Yes	No	No	No	No	No	No	No
	AZIN2	ENSOCUG00000009989	0.73046	0.0268272	-3.71122	2.69617	0.107781	2.32615	1.21795	GL018704	5183042	5220775	Yes	No	No	No	No	No	No	No
	HAUS5	ENSOCUG00000001031	3.5161	0.000665516	-0.557256	2.47833	0.260163	1.35504	0.438336	GL018786	465847	473861	Yes	No	No	No	No	No	No	No
	IYD	ENSOCUG00000013408	-1.36574	0.0218141	-3.30972	5.05126	0.590599	1.62647	0.701743	chr12	140436333	140470071	Yes	No	No	No	No	No	No	No
	ZSWIM7	ENSOCUG00000023953	-1.59177	0.00545582	-1.982	3.3734	0.118746	2.12305	1.08614	chr19	3749201	3765408	Yes	No	No	No	No	No	No	No
	HMGCLL1	ENSOCUG00000029661	0.578368	0.000149672	1.34449	6.02448	0.982588	1.01284	0.0184087	chr12	45377022	45539444	Yes	No	No	No	No	No	No	No
	SLC13A5	ENSOCUG00000009885	-4.22633	0.000219363	0.848034	7.60169	0.684697	1.24702	0.318487	chr19	13866890	13921461	Yes	No	No	No	No	No	No	No
	NUP54	ENSOCUG00000003379	4.77199	2.98049e-05	2.53057	2.46126	0.00452393	1.81595	0.860725	chr15	74252956	74277334	Yes	No	No	No	No	No	No	No
	CCDC15	ENSOCUG00000014409	4.39702	0.000131539	1.0043	2.49277	0.0594003	1.5175	0.601694	chr1	92223899	92308157	Yes	No	No	No	No	No	No	No
	SLC41A3	ENSOCUG00000008996	2.17887	0.00541805	-2.43553	2.27688	0.19024	1.5358	0.618991	chr9	5534358	5561242	Yes	No	No	No	No	No	No	No
	PSMD1	ENSOCUG00000008565	7.40633	3.31007e-05	2.20567	2.23294	0.0034059	1.7488	0.806364	chr7	172613135	172712067	Yes	No	No	No	No	No	No	No
	BEND6	ENSOCUG00000007262	0.775315	0.00361392	-1.79507	6.73442	0.39961	1.93133	0.949598	chr12	46944378	46969033	Yes	No	No	No	No	No	No	No
	CENPV	ENSOCUG00000010483	2.34573	0.000574311	-0.173672	3.59395	0.104909	1.85254	0.889503	chr19	4058681	4071086	Yes	No	No	No	No	No	No	No
	TSPAN6	ENSOCUG00000011184	3.26163	3.17564e-05	2.67948	2.33869	0.00262867	1.88281	0.912886	chrX	88738525	88742199	Yes	No	No	No	No	No	No	No
	MPP3	ENSOCUG00000003314	-0.55425	0.000474521	0.271957	4.08354	0.679336	1.20305	0.266692	chr19	44229296	44256718	Yes	No	No	No	No	No	No	No
	PLEKHA8	ENSOCUG00000000807	4.64167	0.000299754	0.100501	2.49036	0.0767041	1.53249	0.615877	chr10	14448717	14506059	Yes	No	No	No	No	No	No	No
	WWTR1	ENSOCUG00000013750	7.3616	3.02369e-07	7.20149	2.01357	0.000143421	1.72653	0.787877	chr14	43311904	43456455	Yes	No	No	No	No	No	No	No
	METTL4	ENSOCUG00000022390	3.10804	0.000224508	0.653265	2.02879	0.110996	1.33465	0.416458	chr9	59489716	59522894	Yes	No	No	No	No	No	No	No
	BEST2	ENSOCUG00000024512	-3.0834	0.00160199	-0.846609	15.0938	0.0745236	5.14341	2.36273	GL019346	5802	9526	Yes	No	No	No	No	No	No	No
	RAD51D	ENSOCUG00000014300	1.26053	0.0026008	-1.56225	2.40496	0.8714	1.06106	0.0855013	chr19	24480952	24496451	Yes	No	No	No	No	No	No	No
	TSACC	ENSOCUG00000029754	-3.27918	0.00507485	-1.87966	6.82945	0.125171	3.16015	1.66	chr13	36545526	36552183	Yes	No	No	No	No	No	No	No
	RGP1	ENSOCUG00000010265	5.39055	1.94313e-05	2.91267	3.20745	0.0117131	1.84535	0.883892	chr1	18184349	18188876	Yes	No	No	No	No	No	No	No
	SERPINB10	ENSOCUG00000007795	6.57574	0.000804965	-1.13658	2.62497	0.048393	1.76934	0.823214	chr9	104112722	104127931	Yes	No	No	No	No	No	No	No
	MLANA	ENSOCUG00000016469	3.07745	0.00961422	-3.20937	4.28684	0.509722	1.5797	0.659654	chr1	48271766	48296598	Yes	No	No	No	No	No	No	No
	PLCD3	ENSOCUG00000017161	6.81554	3.92818e-06	4.50232	2.90591	0.0140465	1.55987	0.641427	chr19	45199943	45218301	Yes	No	No	No	No	No	No	No
	WISP3	ENSOCUG00000009639	-2.88323	0.00292593	-1.39449	5.09812	0.204884	-2.25192	-1.17115	chr12	99831562	99848736	Yes	No	No	No	No	No	No	No
	PKM	ENSOCUG00000006119	9.71601	0.00695059	-3.50622	2.16054	0.408308	1.28536	0.362171	chr17	296698	318397	Yes	No	No	No	No	No	No	No
	CCDC146	ENSOCUG00000015899	0.149179	0.011195	-2.79529	2.00752	0.12026	1.61921	0.695293	chr7	38978985	39155699	Yes	No	No	No	No	No	No	No
	VSX2	ENSOCUG00000017496	-1.84554	0.000293247	0.713701	29.8691	0.184132	3.79034	1.92233	chr20	30757121	30775416	Yes	No	No	No	No	No	No	No
	GCG	ENSOCUG00000027635	-2.44209	0.00324616	-1.48932	17.5685	0.103692	5.92054	2.56573	chr7	101277071	101287986	Yes	No	No	No	No	No	No	No
	HOXB9	ENSOCUG00000027316	2.43306	0.00306819	-1.92968	2.22221	0.479261	1.23723	0.307113	chr19	38726315	38742240	Yes	No	No	No	No	No	No	No
	GSTO1	ENSOCUG00000008702	5.70465	0.00126622	-1.51232	6.54901	0.102651	2.64264	1.40198	chr18	52185023	52198677	Yes	No	No	No	No	No	No	No
	MAD2L1BP	ENSOCUG00000005532	3.22962	0.00017523	0.898181	2.11649	0.0333495	1.50972	0.594278	chr12	33072086	33074685	Yes	No	No	No	No	No	No	No
	NOLC1	ENSOCUG00000000516	6.07116	2.88719e-05	2.43245	2.2237	0.00196674	1.84041	0.880026	chr18	50181155	50189973	Yes	No	No	No	No	No	No	No
	LSM1	ENSOCUG00000015399	1.49143	0.00158521	-1.06359	3.01546	0.0716472	1.96017	0.970975	GL018706	5254966	5267274	Yes	No	No	No	No	No	No	No
	UNC13C	ENSOCUG00000016041	-0.945524	0.00211262	-1.13216	5.54735	0.307551	1.90124	0.926943	chr17	17906337	18608746	Yes	No	No	No	No	No	No	No
	LYRM4	ENSOCUG00000023362	-0.230052	0.0132815	-2.92234	2.64261	0.314837	1.58738	0.666644	GL018715	761451	902246	Yes	No	No	No	No	No	No	No
	TKFC	ENSOCUG00000001673	3.28572	0.000173103	0.894315	2.32677	0.0964487	1.42275	0.508677	GL018717	3404761	3412885	Yes	No	No	No	No	No	No	No
	NPTX1	ENSOCUG00000012979	1.8218	0.0228816	-3.76685	2.31416	0.0680169	2.19479	1.13408	GL019273	78826	84073	Yes	No	No	No	No	No	No	No
	FABP12	ENSOCUG00000013189	-3.33634	0.00338514	-1.5173	7.84645	0.44378	1.81215	0.857704	chr3	97211584	97220831	Yes	No	No	No	No	No	No	No
	ZNHIT3	ENSOCUG00000021331	1.47473	0.000406308	0.299399	2.62542	0.0778204	1.6169	0.69323	GL018704	5902450	5903005	Yes	No	No	No	No	No	No	No
	SNRPD3	ENSOCUG00000004845	4.76256	8.57764e-05	1.41193	2.38112	0.0124196	1.70509	0.769851	GL018810	639704	651617	Yes	No	No	No	No	No	No	No
	SCN8A	ENSOCUG00000011070	-2.94256	0.00296826	-1.39928	8.20979	0.0593812	4.27783	2.09688	chr4	35901186	35997916	Yes	No	No	No	No	No	No	No
	PSMD7	ENSOCUG00000008750	5.80901	0.000106456	1.06578	2.06814	0.00598166	1.68796	0.755285	chr5	25359477	25369146	Yes	No	No	No	No	No	No	No
	KSR2	ENSOCUG00000001722	-1.87189	0.0222119	-3.26671	4.21719	0.219147	2.46474	1.30144	chr21	14431306	14857367	Yes	No	No	No	No	No	No	No
	PKD2L1	ENSOCUG00000013146	-1.29708	0.00204523	-1.08904	4.848	0.471403	1.51265	0.597079	chr18	48225420	48261788	Yes	No	No	No	No	No	No	No
	CEP152	ENSOCUG00000006424	4.63185	0.000320608	0.0414442	2.48972	0.0205397	1.8094	0.855509	chr17	23605083	23696090	Yes	No	No	No	No	No	No	No
	MAK	ENSOCUG00000016374	-1.05251	0.0140019	-2.901	16.5984	0.0776927	10.8283	3.43674	chr12	4447657	4499803	Yes	No	No	No	No	No	No	No
	ADH6	ENSOCUG00000000001	-1.22868	0.00552246	-2.03169	4.21196	0.785225	1.19781	0.260394	chr15	50574775	50592026	Yes	No	No	No	No	No	No	No
	TTPAL	ENSOCUG00000004260	3.8279	5.00099e-05	2.12284	2.31275	0.00345437	1.86276	0.89744	GL018718	3692063	3700387	Yes	No	No	No	No	No	No	No
	ALKBH8	ENSOCUG00000011931	3.03792	0.000641	-0.424267	2.11046	0.182375	1.33798	0.420057	chr1	108967123	109030804	Yes	No	No	No	No	No	No	No
	EXOC3L1	ENSOCUG00000010019	0.239673	0.000325247	0.617525	5.00549	0.121348	2.02176	1.01561	chr5	22797478	22802665	Yes	No	No	No	No	No	No	No
	BUD23	ENSOCUG00000017297	3.70196	6.9795e-05	1.7956	2.43261	0.00416512	1.94133	0.957046	GL018765	893764	904332	Yes	No	No	No	No	No	No	No
	DUSP16	ENSOCUG00000010609	5.93216	2.28455e-05	2.69112	3.54065	0.0180277	1.84909	0.886812	chr8	27213064	27265385	Yes	No	No	No	No	No	No	No
	TCF7	ENSOCUG00000015935	-0.231146	0.00135965	-0.73159	3.98822	0.050552	2.48862	1.31535	chr3	16946024	16971140	Yes	No	No	No	No	No	No	No
	PDZD4	ENSOCUG00000017200	1.58038	0.000851446	-0.473174	3.23145	0.390958	1.38	0.464666	GL018816	604014	625687	Yes	No	No	No	No	No	No	No
	NTN5	ENSOCUG00000013797	-3.90924	0.000211882	0.893805	11.1562	0.357463	1.77031	0.824003	GL019039	213946	219256	Yes	No	No	No	No	No	No	No
	GPR87	ENSOCUG00000005883	5.51656	2.68823e-05	2.55817	2.03559	0.000987434	1.84563	0.884112	chr14	45204582	45233402	Yes	No	No	No	No	No	No	No
	TMEM199	ENSOCUG00000007784	4.83605	9.14594e-06	3.76834	2.33456	0.00222901	1.75279	0.809654	chr19	19752158	19756461	Yes	No	No	No	No	No	No	No
	DERL1	ENSOCUG00000009112	6.74472	2.15061e-06	5.15221	2.03294	0.000208244	1.87566	0.907396	chr3	138872347	138910774	Yes	No	No	No	No	No	No	No
	ORYCUNV1R1604	ENSOCUG00000024155	-2.57961	0.00959577	-2.46841	8.82924	0.100467	4.78097	2.2573	GL018747	286331	287233	Yes	No	No	No	No	No	No	No
	DCTD	ENSOCUG00000004708	3.50051	0.000153396	1.00345	2.34021	0.00815831	1.84831	0.88621	chr2	60234818	60267933	Yes	No	No	No	No	No	No	No
	ALS2CR12	ENSOCUG00000007135	-2.11658	0.0114082	-2.63934	5.44889	0.0812237	3.79057	1.92241	chr7	142075799	142112416	Yes	No	No	No	No	No	No	No
	TEX30	ENSOCUG00000002436	2.16414	0.0034669	-1.99561	2.56914	0.397679	1.3591	0.44265	chr8	104388307	104395332	Yes	No	No	No	No	No	No	No
	ZBTB5	ENSOCUG00000007041	3.35568	0.000192019	0.766033	2.03626	0.27727	1.21359	0.279276	chr1	16597284	16599317	Yes	No	No	No	No	No	No	No
	HKDC1	ENSOCUG00000004938	-0.604258	0.0148214	-2.99557	3.04472	0.470413	1.49062	0.575908	chr18	17478333	17530654	Yes	No	No	No	No	No	No	No
	PSME3	ENSOCUG00000015986	4.39291	0.000378948	-0.0957544	2.25098	0.0141806	1.78888	0.839053	chr19	43540133	43544592	Yes	No	No	No	No	No	No	No
	TTLL8	ENSOCUG00000006913	-0.75325	0.00299591	-1.4677	4.09278	0.273103	1.79358	0.842843	GL018905	5021	39596	Yes	No	No	No	No	No	No	No
	DBR1	ENSOCUG00000015129	4.68142	0.000221365	0.421893	2.38809	0.0202382	1.71891	0.781498	chr14	31820068	31833139	Yes	No	No	No	No	No	No	No
	UBR7	ENSOCUG00000006201	4.20862	0.000496209	-0.353737	2.8027	0.0648394	1.72419	0.785918	chr20	12960190	12978170	Yes	No	No	No	No	No	No	No
	NMD3	ENSOCUG00000017454	5.77925	0.000115788	0.977866	2.27223	0.0127831	1.67355	0.74291	chr14	55801819	55867130	Yes	No	No	No	No	No	No	No
	WNK1	ENSOCUG00000013557	9.6007	0.000252813	-0.0277148	2.3665	0.0271874	1.64223	0.71566	chr8	36783870	36955951	Yes	No	No	No	No	No	No	No
	CDKN2A	ENSOCUG00000027972	0.142498	0.000680904	-0.0889686	25.9534	0.107885	5.38473	2.42887	chr1	31816005	31824463	Yes	No	No	No	No	No	No	No
	CHN1	ENSOCUG00000008134	3.31698	6.46619e-05	1.91635	3.06703	0.0981066	1.52386	0.607733	chr7	114414303	114659732	Yes	No	No	No	No	No	No	No
	OLA1	ENSOCUG00000003574	6.33696	3.78948e-05	2.1219	2.0821	0.00277521	1.71588	0.778947	chr7	113699525	113880201	Yes	No	No	No	No	No	No	No
	CASP2	ENSOCUG00000002158	4.94152	6.24758e-05	1.72244	2.63358	0.0169794	1.71213	0.775795	chr7	8794797	8812804	Yes	No	No	No	No	No	No	No
	IGFBPL1	ENSOCUG00000007935	-2.72678	0.0093273	-2.44254	8.9994	0.190622	3.49774	1.80642	chr1	15756563	15769926	Yes	No	No	No	No	No	No	No
	EOGT	ENSOCUG00000012022	4.96285	8.6238e-06	3.82305	2.11586	0.000348096	1.99551	0.996757	chr9	36368584	36407881	Yes	No	No	No	No	No	No	No
	NAGK	ENSOCUG00000008901	5.01333	0.000339199	-0.0725298	2.23391	0.0155784	1.741	0.79992	chr2	115164543	115178187	Yes	No	No	No	No	No	No	No
	CCDC73	ENSOCUG00000004491	2.92609	0.000761214	-0.568556	2.86963	0.0755791	1.77661	0.82913	chr1	171993573	172148533	Yes	No	No	No	No	No	No	No
	VTA1	ENSOCUG00000002554	5.07271	3.6971e-06	4.69401	2.06524	0.00190273	1.56334	0.644631	chr12	132667794	132772205	Yes	No	No	No	No	No	No	No
	UEVLD	ENSOCUG00000013952	3.53954	0.000231655	0.551634	2.50417	0.0665892	1.55592	0.637771	GL018733	2445157	2498728	Yes	No	No	No	No	No	No	No
	TXNDC17	ENSOCUG00000016557	4.38243	7.88975e-06	3.98481	2.04001	0.000322452	1.94119	0.956941	chr19	13834385	13835905	Yes	No	No	No	No	No	No	No
	EPB41L5	ENSOCUG00000008381	4.8836	0.000227945	0.351742	2.16709	0.080465	1.40763	0.493265	chr7	62886904	63003734	Yes	No	No	No	No	No	No	No
	DNAAF4	ENSOCUG00000025031	0.884189	0.000250352	0.812784	10.7205	0.821036	-1.2128	-0.27834	chr17	17046851	17112401	Yes	No	No	No	No	No	No	No
	GPR39	ENSOCUG00000000181	-0.0798363	5.8002e-05	2.255	10.4835	0.457498	1.55115	0.633339	chr7	69546063	69765503	Yes	No	No	No	No	No	No	No
	RPL26L1	ENSOCUG00000006172	4.72695	3.21911e-05	2.46032	2.4159	0.00215857	1.96327	0.973259	chr3	54013933	54023963	Yes	No	No	No	No	No	No	No
	NUDCD1	ENSOCUG00000004673	4.30344	5.63238e-05	1.92896	2.44899	0.00323019	1.97328	0.980596	chr3	124763434	124861943	Yes	No	No	No	No	No	No	No
	ABHD6	ENSOCUG00000000832	2.72387	0.00496973	-2.46539	2.0268	0.26938	1.35852	0.442038	chr9	25055717	25088690	Yes	No	No	No	No	No	No	No
	TIFA	ENSOCUG00000017578	1.5152	0.00105973	-0.671319	2.87554	0.11619	1.69705	0.763027	chr15	37158394	37158951	Yes	No	No	No	No	No	No	No
	OCA2	ENSOCUG00000003510	1.54755	0.00610038	-2.35093	38.4101	0.479598	3.26653	1.70776	chr17	78021871	78397143	Yes	No	No	No	No	No	No	No
	PPP4R4	ENSOCUG00000016273	0.300079	0.000908704	-0.372098	6.88156	0.0562318	3.29255	1.71921	GL018883	166552	262878	Yes	No	No	No	No	No	No	No
	PNPO	ENSOCUG00000017484	2.82925	0.00395245	-2.23192	2.65912	0.0741573	1.95344	0.966019	chr19	39395438	39402723	Yes	No	No	No	No	No	No	No
	MAP3K19	ENSOCUG00000000666	-1.88458	0.000512436	0.195919	8.76238	0.120753	2.70943	1.43799	chr7	72258310	72320274	Yes	No	No	No	No	No	No	No
	TRIB2	ENSOCUG00000003153	4.20099	0.000346954	0.00449005	2.63898	0.325108	1.29519	0.373168	chr2	161561880	161586465	Yes	No	No	No	No	No	No	No
	SLC18B1	ENSOCUG00000001601	3.34792	0.0164188	-3.78453	2.20694	0.161954	1.69957	0.765166	chr12	123033663	123065683	Yes	No	No	No	No	No	No	No
	SUSD1	ENSOCUG00000010435	3.12394	0.00566697	-2.68094	2.69492	0.266764	1.56767	0.648622	chr1	1131690	1277068	Yes	No	No	No	No	No	No	No
	ARHGAP27	ENSOCUG00000001336	4.97805	4.1537e-05	2.15249	2.78338	0.0112693	1.80695	0.853556	chr19	44974453	45001843	Yes	No	No	No	No	No	No	No
	MAL2	ENSOCUG00000025743	4.13954	0.000660867	-0.663412	2.237	0.336045	1.25392	0.326446	chr3	135104796	135135298	Yes	No	No	No	No	No	No	No
	TUBB4A	ENSOCUG00000024997	6.72147	6.24303e-06	4.01741	3.79377	0.0117951	1.83981	0.879557	GL019202	101999	106857	Yes	No	No	No	No	No	No	No
	TRPC3	ENSOCUG00000009487	1.1784	0.00140201	-0.896851	2.68549	0.0679359	1.81961	0.863626	chr15	97668054	97760820	Yes	No	No	No	No	No	No	No
	SKA2	ENSOCUG00000002334	5.52217	0.000363388	-0.213997	2.22607	0.0789219	1.45428	0.540301	chr19	29149818	29174003	Yes	No	No	No	No	No	No	No
	MRPL53	ENSOCUG00000015342	3.60601	4.8315e-05	2.18142	2.43986	0.0224791	1.58758	0.666828	chr2	112058257	112059183	Yes	No	No	No	No	No	No	No
	TUBB1	ENSOCUG00000029727	-0.259419	0.0136283	-2.92243	2.32159	0.0508385	2.16202	1.11238	GL018755	407751	416657	Yes	No	No	No	No	No	No	No
	PEPD	ENSOCUG00000017042	6.09841	4.8236e-05	1.88641	2.35154	0.00216862	1.97253	0.980048	chr5	3311093	3414611	Yes	No	No	No	No	No	No	No
	DPY19L1	ENSOCUG00000015979	4.78978	4.33969e-05	2.13392	2.67352	0.00558254	1.92318	0.94349	chr10	18687666	18776084	Yes	No	No	No	No	No	No	No
	GATA4	ENSOCUG00000002199	-4.31801	0.000143832	1.19525	7.66528	1	1	0	chr2	38222373	38272158	Yes	No	No	No	No	No	No	No
	VDAC2	ENSOCUG00000009082	6.9667	0.000523365	-0.705457	2.37087	0.0191847	1.81539	0.860278	chr18	12280627	12291880	Yes	No	No	No	No	No	No	No
	FCHSD1	ENSOCUG00000002098	5.01229	4.90963e-05	1.97419	2.26716	0.00283722	1.86307	0.897683	chr3	23700693	23710073	Yes	No	No	No	No	No	No	No
	ERCC2	ENSOCUG00000025269	4.5536	4.11031e-05	2.20975	2.03829	0.0136237	1.48329	0.568805	GL019006	43782	51783	Yes	No	No	No	No	No	No	No
	BET1	ENSOCUG00000017029	3.39172	5.30002e-05	2.12895	2.67298	0.0065941	1.93226	0.950293	chr10	34912546	34922907	Yes	No	No	No	No	No	No	No
	SLC25A53	ENSOCUG00000003541	-4.05434	0.00575914	-1.98609	4.43808	0.300042	1.84185	0.881155	chrX	52652802	52653719	Yes	No	No	No	No	No	No	No
	XPO5	ENSOCUG00000005510	5.9183	8.55694e-05	1.28777	2.03799	0.00499659	1.67655	0.745497	chr12	32970994	33017461	Yes	No	No	No	No	No	No	No
	C3orf67	ENSOCUG00000002773	2.34993	0.000197089	0.913299	2.33742	0.0776583	1.46918	0.555007	chr9	25491594	25770715	Yes	No	No	No	No	No	No	No
	PDE12	ENSOCUG00000000823	4.6428	1.25932e-05	3.4587	2.42812	0.00151363	1.92332	0.943599	chr9	24366173	24371447	Yes	No	No	No	No	No	No	No
	CBR1	ENSOCUG00000027184	-1.28701	0.000428916	0.366095	6.70477	0.0583977	2.90023	1.53617	GL018727	90195	93543	Yes	No	No	No	No	No	No	No
	TRAPPC6B	ENSOCUG00000002171	1.79733	0.00033373	0.460373	3.12438	0.0737843	1.76181	0.817055	chr17	58752189	58776510	Yes	No	No	No	No	No	No	No
	C9orf152	ENSOCUG00000025279	0.476722	0.0168326	-3.14024	-5.84127	0.382861	-1.73727	-0.796826	chr1	2982147	2987010	No	Yes	No	No	No	No	No	No
	FSTL1	ENSOCUG00000005247	7.28369	0.000254363	0.0830655	-6.2607	0.0626454	-2.21368	-1.14644	chr14	98382862	98444573	No	Yes	No	No	No	No	No	No
	MMP2	ENSOCUG00000006714	8.61503	0.000525978	-0.759842	-5.07407	0.1431	-1.84013	-0.879805	chr5	11717915	11744859	No	Yes	No	No	No	No	No	No
	ABCA3	ENSOCUG00000005137	4.843	9.23333e-05	1.39066	-3.22806	0.107285	-1.42028	-0.506174	GL018968	35907	69565	No	Yes	No	No	No	No	No	No
	ITGA5	ENSOCUG00000013369	5.19583	0.000146236	0.86471	-3.74128	0.109648	-1.51649	-0.600736	chr4	38144110	38167950	No	Yes	No	No	No	No	No	No
	CYP26A1	ENSOCUG00000000178	-3.85887	0.00903539	-2.38229	-5.73595	0.159281	-2.65909	-1.41094	chr18	40838324	40842192	No	Yes	No	No	No	No	No	No
	KLHL13	ENSOCUG00000001993	1.12984	0.00319903	-1.65505	-3.02059	0.242405	-1.45557	-0.541583	chrX	66534198	66592520	No	Yes	No	No	No	No	No	No
	FYB2	ENSOCUG00000016036	-2.21008	0.0216635	-3.20077	-9.97801	0.302212	-2.87751	-1.52482	chr13	110107958	110246410	No	Yes	No	No	No	No	No	No
	CUBN	ENSOCUG00000029667	5.21882	5.71834e-05	1.82208	-2.7861	0.0294283	-1.55448	-0.636435	chr16	44272921	44711155	No	Yes	No	No	No	No	No	No
	IGF1	ENSOCUG00000014689	2.05552	0.014832	-3.36419	-2.56059	0.148203	-1.75247	-0.809386	chr4	81679741	81750192	No	Yes	No	No	No	No	No	No
	NAALAD2	ENSOCUG00000014137	0.61735	0.000208171	1.04657	-11.4739	0.0611985	-2.22148	-1.15152	chr1	126697537	126742613	No	Yes	No	No	No	No	No	No
	ESYT1	ENSOCUG00000017352	6.09394	0.000277493	0.0396214	-2.51924	0.0133873	-1.84118	-0.880634	chr4	39688110	39706610	No	Yes	No	No	No	No	No	No
	SCAF8	ENSOCUG00000026063	7.14374	1.37555e-06	5.60953	-2.0186	0.000520326	-1.62066	-0.696581	chr12	144995168	145137231	No	Yes	No	No	No	No	No	No
	TLN1	ENSOCUG00000010203	9.28162	0.00016016	0.466468	-2.38627	0.0048427	-1.96507	-0.974583	chr1	18210567	18236849	No	Yes	No	No	No	No	No	No
	RGN	ENSOCUG00000023725	0.565369	0.00178728	-0.991609	-3.78901	0.415576	1.28508	0.36186	chrX	32212465	32230672	No	Yes	No	No	No	No	No	No
	HCN1	ENSOCUG00000017084	0.892711	0.0143824	-2.98199	-12.2962	0.885693	-1.11597	-0.158297	chr11	65830628	66242659	No	Yes	No	No	No	No	No	No
	EPN2	ENSOCUG00000001409	5.27315	0.000191907	0.506339	-2.14289	0.00604103	-1.76275	-0.817831	GL018817	347806	381650	No	Yes	No	No	No	No	No	No
	MET	ENSOCUG00000013060	6.69779	0.000244847	0.144534	-3.39397	0.106619	-1.5703	-0.651036	chr7	28470501	28566869	No	Yes	No	No	No	No	No	No
	TET3	ENSOCUG00000016640	5.66876	0.00165248	-1.797	-2.10675	0.0889582	-1.47227	-0.558041	chr2	112403689	112513025	No	Yes	No	No	No	No	No	No
	BANK1	ENSOCUG00000029313	1.16719	0.000473946	0.267192	-11.0705	0.189678	-1.70182	-0.767081	chr15	47660430	48013990	No	Yes	No	No	No	No	No	No
	LRRN1	ENSOCUG00000023697	-0.719324	0.00565238	-2.01286	-22.9636	0.530517	-1.73445	-0.79448	GL018703	4231439	4233673	No	Yes	No	No	No	No	No	No
	TMEM132E	ENSOCUG00000012159	-2.239	0.0189906	-3.07669	-5.18054	0.686776	-1.34748	-0.43026	chr19	23983595	24029330	No	Yes	No	No	No	No	No	No
	SORL1	ENSOCUG00000011346	5.18383	0.0230611	-4.39365	-2.3912	0.905856	1.0515	0.072443	chr1	96382872	96555325	No	Yes	No	No	No	No	No	No
	SERPINF1	ENSOCUG00000000092	7.21941	0.000923409	-1.27117	-5.43447	0.313108	-1.56633	-0.647388	chr19	16382241	16397033	No	Yes	No	No	No	No	No	No
	DKK2	ENSOCUG00000001765	3.10075	0.00654144	-2.69678	-4.30172	0.183728	-1.83611	-0.876651	chr15	42513832	42626632	No	Yes	No	No	No	No	No	No
	GLRA4	ENSOCUG00000014781	-3.70002	0.00879153	-2.35678	-4.80087	0.714252	-1.25744	-0.330489	chrX	86394510	86420228	No	Yes	No	No	No	No	No	No
	LHFPL2	ENSOCUG00000021745	0.63212	0.00161166	-0.929248	-2.92756	0.172267	-1.48294	-0.568463	GL018820	16043	29954	No	Yes	No	No	No	No	No	No
	EPS8	ENSOCUG00000000792	4.34159	7.75412e-06	4.05481	-3.40173	0.00705236	-1.70466	-0.769482	chr8	23823679	23952629	No	Yes	No	No	No	No	No	No
	B4GALNT1	ENSOCUG00000014121	1.03261	0.00176228	-0.969207	-25.1187	0.544292	-1.41255	-0.498303	GL018714	763993	769061	No	Yes	No	No	No	No	No	No
	SLC26A10	ENSOCUG00000021988	-0.312018	0.000158179	1.24976	-39.7841	0.190544	-2.06529	-1.04635	GL018714	756802	763802	No	Yes	No	No	No	No	No	No
	TEK	ENSOCUG00000017666	3.92347	0.000539652	-0.357588	-2.03594	0.0690051	-1.38529	-0.470184	chr1	26310298	26438328	No	Yes	No	No	No	No	No	No
	CPNE4	ENSOCUG00000002956	-1.17897	0.00257978	-1.29057	-8.8561	0.0555766	-3.86842	-1.95175	GL018771	952570	1139145	No	Yes	No	No	No	No	No	No
	COL1A1	ENSOCUG00000012881	10.9498	0.000706031	-1.09985	-23.4564	0.494473	-1.77134	-0.824843	chr19	37474894	37582234	No	Yes	No	No	No	No	No	No
	OGDH	ENSOCUG00000002419	7.56235	8.53648e-07	6.10441	-2.50416	0.00250216	-1.5479	-0.630312	chr10	45029132	45091064	No	Yes	No	No	No	No	No	No
	GDPD5	ENSOCUG00000026378	2.73956	0.000490293	-0.0620893	-2.08289	0.00626194	-1.84025	-0.879901	chr1	141207416	141281676	No	Yes	No	No	No	No	No	No
	PDCD4	ENSOCUG00000016822	6.01599	0.000255896	0.165988	-3.77176	0.107334	-1.61036	-0.687382	chr18	58503461	58530782	No	Yes	No	No	No	No	No	No
	PPP3CA	ENSOCUG00000011398	7.29104	3.88817e-06	4.50885	-3.19382	0.00355291	-1.82801	-0.870274	chr15	48502918	48832296	No	Yes	No	No	No	No	No	No
	TSPAN13	ENSOCUG00000011329	3.59305	0.000211215	0.689852	-2.09472	0.109033	-1.28712	-0.364148	GL018710	950726	956880	No	Yes	No	No	No	No	No	No
	MKNK1	ENSOCUG00000003495	3.85519	0.00110074	-1.09563	-2.15813	0.0259343	-1.66951	-0.739421	chr13	119981002	120021110	No	Yes	No	No	No	No	No	No
	STAU2	ENSOCUG00000013843	5.99711	1.33646e-05	3.26125	-2.23608	0.00084281	-1.90863	-0.932537	chr3	89196825	89564850	No	Yes	No	No	No	No	No	No
	SLC27A3	ENSOCUG00000005457	3.85662	2.12585e-05	3.03869	-2.33928	0.00602681	-1.5763	-0.656544	chr13	38721747	38726225	No	Yes	No	No	No	No	No	No
	PLEKHO1	ENSOCUG00000006316	3.99094	0.0035357	-2.31606	-2.21237	0.134963	-1.46431	-0.550219	chr13	41873971	41887916	No	Yes	No	No	No	No	No	No
	CNGA3	ENSOCUG00000003353	-3.10326	0.0236186	-3.26032	-6.32995	0.0724326	-5.36266	-2.42295	chr2	93753345	93782379	No	Yes	No	No	No	No	No	No
	RBPJ	ENSOCUG00000013449	6.59589	7.29569e-06	3.86578	-2.14824	0.00148134	-1.66822	-0.738309	chr2	16736628	16802766	No	Yes	No	No	No	No	No	No
	CEP170	ENSOCUG00000000173	6.25282	0.000178567	0.498551	-2.29701	0.0829644	-1.38398	-0.468823	chr16	24262903	24381671	No	Yes	No	No	No	No	No	No
	PABPC5	ENSOCUG00000010919	-2.00376	0.00581039	-2.0123	-6.33237	0.254539	-2.08443	-1.05965	chrX	83297816	83298964	No	Yes	No	No	No	No	No	No
	EMP2	ENSOCUG00000022309	6.99725	1.1363e-05	3.38296	-3.26885	0.00553971	-1.88388	-0.913709	chr6	4297830	4306702	No	Yes	No	No	No	No	No	No
	KIAA1211L	ENSOCUG00000009514	3.86929	0.00037858	0.107723	-4.90083	0.0550535	-1.89031	-0.918621	chr2	93295338	93368363	No	Yes	No	No	No	No	No	No
	GDF10	ENSOCUG00000004152	-2.0959	0.00272509	-1.32253	-32.4759	0.327218	-2.61247	-1.38541	GL018971	183120	194932	No	Yes	No	No	No	No	No	No
	OPHN1	ENSOCUG00000007381	5.09928	0.000168669	0.663906	-2.19948	0.00446417	-1.84461	-0.883316	chrX	46755135	47106685	No	Yes	No	No	No	No	No	No
	BANF2	ENSOCUG00000022625	-0.982908	0.0231668	-3.35602	-6.44898	0.101907	-4.40901	-2.14045	chr4	18439438	18449908	No	Yes	No	No	No	No	No	No
	TMEM255A	ENSOCUG00000004334	-1.64019	0.0023192	-1.18124	-10.3597	0.125924	-2.92104	-1.54648	chrX	94671157	94736569	No	Yes	No	No	No	No	No	No
	FNDC1	ENSOCUG00000015039	4.89771	0.00287041	-2.14542	-7.24431	0.0945225	-2.49143	-1.31697	chr12	149144664	149219113	No	Yes	No	No	No	No	No	No
	RFX3	ENSOCUG00000014086	4.04162	0.000355784	0.0502573	-2.40368	0.00778834	-1.92542	-0.94517	chr1	50987295	51191661	No	Yes	No	No	No	No	No	No
	PIRT	ENSOCUG00000021652	-3.73248	0.00162635	-0.872942	-7.1924	0.0524673	-3.31806	-1.73034	chr19	8765261	8765668	No	Yes	No	No	No	No	No	No
	SERPING1	ENSOCUG00000026479	5.85935	0.000359793	-0.0711693	-11.4159	0.0771784	-2.40525	-1.26618	chr1	190671534	190690963	No	Yes	No	No	No	No	No	No
	CARMIL1	ENSOCUG00000014216	5.8292	9.07207e-05	1.25247	-2.09801	0.076349	-1.3125	-0.392322	chr12	11392379	11619415	No	Yes	No	No	No	No	No	No
	DRD3	ENSOCUG00000002605	-3.70761	0.0251118	-3.29805	-4.00418	0.053906	-4.08773	-2.0313	chr14	105043523	105083540	No	Yes	No	No	No	No	No	No
	MLF1	ENSOCUG00000013549	1.98839	0.0193115	-3.44594	-20.4198	0.0677453	-7.79284	-2.96215	chr14	52997628	53052594	No	Yes	No	No	No	No	No	No
	FAM162B	ENSOCUG00000022415	-1.33324	0.0194705	-3.15739	-4.96331	0.238691	-2.32842	-1.21935	chr12	105679353	105689589	No	Yes	No	No	No	No	No	No
	TF	ENSOCUG00000007617	5.46034	0.00184059	-1.83442	-4.32392	0.108561	-1.95424	-0.966606	chr14	27729568	27759195	No	Yes	No	No	No	No	No	No
	CLCN4	ENSOCUG00000025967	-0.921437	0.000761816	-0.169801	-175.364	0.0622044	-8.14412	-3.02576	chr14	62928578	62930908	No	Yes	No	No	No	No	No	No
	RGS4	ENSOCUG00000005204	4.76048	0.00641745	-3.01741	-3.42744	0.327926	-1.48836	-0.573722	chr13	29891461	29899627	No	Yes	No	No	No	No	No	No
	EXOC2	ENSOCUG00000016342	6.13782	6.71541e-05	1.53396	-2.00759	0.00416079	-1.63872	-0.712571	GL018747	1148441	1314961	No	Yes	No	No	No	No	No	No
	NUCB1	ENSOCUG00000022952	5.87067	2.6876e-05	2.55074	-3.0757	0.00921215	-1.7953	-0.844227	GL019028	117645	127040	No	Yes	No	No	No	No	No	No
	RASIP1	ENSOCUG00000021629	3.13475	6.2072e-05	2.02859	-2.5456	0.00482997	-1.81827	-0.862567	GL019028	225771	235850	No	Yes	No	No	No	No	No	No
	UNC13B	ENSOCUG00000011954	4.81565	0.000237372	0.341278	-2.15079	0.00606437	-1.78981	-0.839803	chr1	18504656	18696687	No	Yes	No	No	No	No	No	No
	ACTC1	ENSOCUG00000004074	1.36291	0.0147633	-2.93917	-1113.83	0.0508253	-45.4579	-5.50646	chr17	37529472	37536002	No	Yes	No	No	No	No	No	No
	CNTFR	ENSOCUG00000000355	1.36707	0.0164436	-3.16587	-10.2946	0.693462	-1.31098	-0.390642	chr1	19256669	19275469	No	Yes	No	No	No	No	No	No
	ANKRD61	ENSOCUG00000012623	0.498975	0.0102024	-2.70369	-2.96811	0.330928	-1.46661	-0.552483	GL018873	458310	461831	No	Yes	No	No	No	No	No	No
	CALHM5	ENSOCUG00000002660	3.31584	0.01187	-3.25971	-4.87127	0.924299	1.0505	0.0710718	chr12	104770609	104780811	No	Yes	No	No	No	No	No	No
	MFAP5	ENSOCUG00000002407	6.1756	0.000696102	-0.535589	-70.6331	0.109459	-2.93771	-1.55469	chr8	33973977	33992041	No	Yes	No	No	No	No	No	No
	IL6R	ENSOCUG00000016354	4.689	0.000197013	0.614998	-3.35048	0.0726525	-1.56867	-0.649543	chr13	38148948	38173938	No	Yes	No	No	No	No	No	No
	PLD1	ENSOCUG00000014089	6.07738	3.1383e-05	2.3598	-2.78851	0.0052109	-1.86284	-0.897504	chr14	66503364	66643188	No	Yes	No	No	No	No	No	No
	COL7A1	ENSOCUG00000012349	8.8974	0.000229648	0.0970628	-2.97315	0.0211531	-1.90693	-0.931255	chr9	16264903	16293701	No	Yes	No	No	No	No	No	No
	TM6SF1	ENSOCUG00000009994	1.26418	0.000584577	0.0177678	-3.89088	0.0959375	-1.66038	-0.73151	GL018849	175696	303711	No	Yes	No	No	No	No	No	No
	SLC22A16	ENSOCUG00000012086	-2.93542	0.0241036	-3.28018	-3.19765	0.190461	-2.09304	-1.0656	chr12	98279939	98321085	No	Yes	No	No	No	No	No	No
	AKNA	ENSOCUG00000004630	3.89045	0.0194405	-3.99333	-2.15037	0.963964	-1.01593	-0.0228023	GL018699	13257927	13298912	No	Yes	No	No	No	No	No	No
	PKHD1	ENSOCUG00000004246	0.592149	0.0261429	-3.58682	-38.8188	0.0566113	-40.6235	-5.34424	chr12	41048392	41570339	No	Yes	No	No	No	No	No	No
	EPHA4	ENSOCUG00000006723	6.23796	0.000406225	-0.353878	-3.5276	0.0662959	-1.77392	-0.826944	chr7	162729965	162881084	No	Yes	No	No	No	No	No	No
	ENHO	ENSOCUG00000015352	-2.38906	0.00343594	-1.53138	-5.73334	0.141609	-2.32856	-1.21944	chr1	19300564	19300794	No	Yes	No	No	No	No	No	No
	ADAMTS2	ENSOCUG00000001035	5.80799	0.00282748	-2.2278	-7.77939	0.685652	-1.25587	-0.328692	GL018730	575005	802764	No	Yes	No	No	No	No	No	No
	TRPV5	ENSOCUG00000007559	-2.31358	0.00210543	-1.09111	-14.2208	0.115447	-3.43784	-1.7815	chr7	9203871	9230082	No	Yes	No	No	No	No	No	No
	TCF4	ENSOCUG00000002669	6.35759	3.38382e-05	2.25116	-2.49858	0.00277675	-1.90314	-0.92838	chr9	95784090	96160548	No	Yes	No	No	No	No	No	No
	MMP27	ENSOCUG00000001090	2.69448	0.00662079	-2.34114	-34.1111	0.428785	-1.62127	-0.697128	chr1	113845847	113860265	No	Yes	No	No	No	No	No	No
	NDNF	ENSOCUG00000002038	-0.221179	0.000894532	-0.312708	-17.098	0.24953	-1.98089	-0.98615	chr15	96196638	96238646	No	Yes	No	No	No	No	No	No
	RGS14	ENSOCUG00000012806	0.674365	0.0133455	-3.00871	-3.43409	0.0829644	-2.45536	-1.29594	chr3	57871699	57883489	No	Yes	No	No	No	No	No	No
	PBX1	ENSOCUG00000007609	4.20321	1.89833e-05	3.0813	-2.04771	0.000412913	-1.99815	-0.998662	chr13	28088643	28145346	No	Yes	No	No	No	No	No	No
	FN1	ENSOCUG00000010104	9.74023	0.00134401	-1.78979	-3.19736	0.100487	-1.78482	-0.835779	chr7	156703390	156770766	No	Yes	No	No	No	No	No	No
	TTC21B	ENSOCUG00000010620	5.01747	4.96394e-06	4.40205	-2.29365	0.000523943	-1.90531	-0.930027	chr7	105291164	105397796	No	Yes	No	No	No	No	No	No
	IQSEC2	ENSOCUG00000027852	3.5855	4.11387e-05	2.41437	-3.32852	0.00895759	-1.83701	-0.877362	chrX	34737036	34825379	No	Yes	No	No	No	No	No	No
	SLC39A12	ENSOCUG00000014837	-3.49291	0.00266594	-1.30399	-8.94889	0.101446	-3.19019	-1.67364	chr16	43299140	43373244	No	Yes	No	No	No	No	No	No
	SCN1A	ENSOCUG00000007266	-4.06686	0.0128416	-2.69175	-4.74328	0.133652	-2.74195	-1.4552	chr7	105413111	105549341	No	Yes	No	No	No	No	No	No
	LAMB3	ENSOCUG00000004013	6.79675	0.000533735	-0.696346	-2.87401	0.084991	-1.60524	-0.682785	chr16	63026510	63066940	No	Yes	No	No	No	No	No	No
	ARHGAP42	ENSOCUG00000006927	5.0485	1.02849e-06	6.07206	-3.25411	0.000958128	-1.90832	-0.932301	chr1	115717216	116020963	No	Yes	No	No	No	No	No	No
	CYP19A1	ENSOCUG00000012303	-3.10922	0.00704022	-2.16647	-4.65406	0.498196	-1.46602	-0.551906	chr17	21282571	21316157	No	Yes	No	No	No	No	No	No
	ZAN	ENSOCUG00000005589	-2.05281	0.0075728	-2.25079	-4.94162	0.512075	-1.46972	-0.555546	chr6	27045103	27084334	No	Yes	No	No	No	No	No	No
	CRABP1	ENSOCUG00000000431	3.73313	0.00752056	-3.02435	-2.42442	0.213009	-1.47664	-0.562318	GL018746	701759	708041	No	Yes	No	No	No	No	No	No
	YWHAH	ENSOCUG00000007090	4.5503	0.00017758	0.713862	-2.75234	0.0157183	-1.77947	-0.83145	chr21	4316027	4325994	No	Yes	No	No	No	No	No	No
	CHRNB1	ENSOCUG00000007433	0.309136	0.0141623	-3.00032	-4.50584	0.102138	-2.7484	-1.45859	chr19	11716715	11725217	No	Yes	No	No	No	No	No	No
	ZFP36	ENSOCUG00000003400	4.59015	0.00177778	-1.70346	-2.8918	0.0470377	-1.89607	-0.923013	chr5	558193	559128	No	Yes	No	No	No	No	No	No
	SVEP1	ENSOCUG00000016227	6.93144	0.00518965	-3.06185	-4.35108	0.350403	-1.60684	-0.684222	chr1	2642082	2858206	No	Yes	No	No	No	No	No	No
	PXN	ENSOCUG00000005754	4.96689	0.000164441	0.71091	-2.12504	0.00831153	-1.66515	-0.735648	chr21	12340911	12351025	No	Yes	No	No	No	No	No	No
	PHYKPL	ENSOCUG00000003211	2.70443	0.000267846	0.558574	-2.02387	0.00206792	-1.99158	-0.993914	chr3	58301718	58324157	No	Yes	No	No	No	No	No	No
	ASAP1	ENSOCUG00000002414	5.82532	0.000143628	0.763749	-2.04634	0.0767417	-1.32142	-0.402089	chr3	145819087	146153402	No	Yes	No	No	No	No	No	No
	PDGFD	ENSOCUG00000015312	5.10885	0.0138862	-3.90094	-2.58153	0.243288	-1.57681	-0.657013	chr1	112364651	112640040	No	Yes	No	No	No	No	No	No
	FYN	ENSOCUG00000015784	4.20436	0.000433456	-0.106338	-4.41584	0.0511558	-1.90066	-0.926497	chr12	99424350	99488568	No	Yes	No	No	No	No	No	No
	TRAM2	ENSOCUG00000012094	2.51736	0.00955066	-3.03067	-2.15026	0.14051	-1.54528	-0.627867	chr12	42050936	42133761	No	Yes	No	No	No	No	No	No
	KCND3	ENSOCUG00000014279	-0.875008	0.00531369	-1.96177	-15.9972	0.238901	-2.76068	-1.46502	chr13	52207275	52426704	No	Yes	No	No	No	No	No	No
	DSTYK	ENSOCUG00000000097	6.11673	1.01429e-05	3.54467	-2.06998	0.000874243	-1.75459	-0.811137	chr16	66934607	66996638	No	Yes	No	No	No	No	No	No
	KCNG4	ENSOCUG00000007442	-2.32605	0.0246505	-3.33265	-5.99458	0.0618017	-5.658	-2.50029	GL019062	171059	187960	No	Yes	No	No	No	No	No	No
	KCNH4	ENSOCUG00000013312	-0.24702	0.0213183	-3.34612	-3.73727	0.0508688	-3.68834	-1.88297	chr19	42985071	42997952	No	Yes	No	No	No	No	No	No
	ABCC2	ENSOCUG00000008164	2.35086	0.0220317	-3.81997	-2.33564	0.215084	-1.59969	-0.677792	chr18	47750696	47819048	No	Yes	No	No	No	No	No	No
	UPK1B	ENSOCUG00000008294	-3.66503	0.00692413	-2.14852	-7.8793	0.106619	-3.57959	-1.83979	chr14	99577464	99607314	No	Yes	No	No	No	No	No	No
	FAM193A	ENSOCUG00000017730	5.90815	6.00903e-06	4.11638	-2.02995	0.000740698	-1.70104	-0.766417	GL018796	613894	713939	No	Yes	No	No	No	No	No	No
	MARVELD3	ENSOCUG00000009966	0.420651	0.015311	-3.08945	-2.84932	0.277652	-1.5762	-0.656448	chr5	27930718	27984087	No	Yes	No	No	No	No	No	No
	CREB3	ENSOCUG00000028989	4.67643	9.18169e-05	1.37189	-2.16705	0.00967327	-1.59004	-0.669061	chr1	18200206	18204168	No	Yes	No	No	No	No	No	No
	SPP1	ENSOCUG00000022536	2.50352	0.000615907	-0.150337	-5.24451	0.172335	-1.56984	-0.650617	chr15	62156546	62163822	No	Yes	No	No	No	No	No	No
	SMCO2	ENSOCUG00000016178	-2.46553	0.00275656	-1.33271	-9.66988	0.0856879	-3.49669	-1.80599	chr8	12787677	12810242	No	Yes	No	No	No	No	No	No
	APOA2	ENSOCUG00000013523	-2.64202	0.016692	-2.94604	-5.13054	0.85609	-1.14516	-0.195545	chr13	31760230	31762848	No	Yes	No	No	No	No	No	No
	RAB11FIP4	ENSOCUG00000007443	2.423	0.00483268	-2.316	-2.62109	0.073642	-1.81569	-0.860519	chr19	21051546	21159793	No	Yes	No	No	No	No	No	No
	PPFIBP1	ENSOCUG00000016191	6.23491	1.29293e-05	3.28227	-2.30306	0.00175791	-1.77464	-0.827528	chr8	12587431	12700526	No	Yes	No	No	No	No	No	No
	NEGR1	ENSOCUG00000008285	1.64662	0.00899704	-2.65184	-8.08982	0.487862	-1.48117	-0.566735	chr13	94062651	94611443	No	Yes	No	No	No	No	No	No
	HPGDS	ENSOCUG00000017300	-2.05881	0.000383636	0.407908	-14.7458	0.229184	-2.03425	-1.0245	chr15	55622051	55648622	No	Yes	No	No	No	No	No	No
	NAV2	ENSOCUG00000007597	6.5575	0.000640142	-0.868683	-2.82315	0.132253	-1.50255	-0.587412	chr1	158598442	159015628	No	Yes	No	No	No	No	No	No
	FGF12	ENSOCUG00000007581	-1.17866	0.013405	-2.83418	-5.26772	0.0710973	-3.78806	-1.92146	chr14	87979823	88268263	No	Yes	No	No	No	No	No	No
	DNMT3A	ENSOCUG00000024688	4.8554	3.90252e-05	2.24927	-2.3214	0.00306333	-1.78363	-0.834818	chr2	174257180	174323385	No	Yes	No	No	No	No	No	No
	COL19A1	ENSOCUG00000009592	-1.54782	0.00197531	-1.0358	-9.77086	0.101996	-3.01689	-1.59306	chr12	56762372	56874947	No	Yes	No	No	No	No	No	No
	ITGA6	ENSOCUG00000000403	7.92199	0.00152172	-1.86366	-2.14956	0.693646	-1.09826	-0.135219	chr7	112180183	112224751	No	Yes	No	No	No	No	No	No
	CTSK	ENSOCUG00000011090	7.20774	0.000323421	-0.164118	-5.52303	0.189115	-1.67254	-0.74204	chr13	41346878	41360274	No	Yes	No	No	No	No	No	No
	SLC9A2	ENSOCUG00000004890	1.39922	0.0138455	-2.95233	-46.574	0.264964	-2.74447	-1.45653	chr2	89727161	89835997	No	Yes	No	No	No	No	No	No
	SIGLEC1	ENSOCUG00000012702	3.62017	0.00206876	-1.56672	-6.59963	0.114197	-2.04857	-1.03462	chr4	10567695	10591622	No	Yes	No	No	No	No	No	No
	KDM6B	ENSOCUG00000017292	4.89981	0.000341036	-0.0128659	-2.63598	0.183267	-1.33433	-0.416115	chr19	11160204	11351886	No	Yes	No	No	No	No	No	No
	PCDH15	ENSOCUG00000000268	-1.53122	0.000540432	0.130627	-36.2825	0.0812056	-4.19068	-2.06719	chr18	31335757	31990614	No	Yes	No	No	No	No	No	No
	LGALS12	ENSOCUG00000010300	-1.10507	0.00300444	-1.43358	-8.55781	0.068919	-3.59111	-1.84443	GL018717	440268	447809	No	Yes	No	No	No	No	No	No
	ARHGAP12	ENSOCUG00000015950	6.25778	3.49957e-06	4.67398	-2.79909	0.000946612	-1.98153	-0.986616	chr16	3611272	3743937	No	Yes	No	No	No	No	No	No
	FKBP5	ENSOCUG00000005513	5.40906	7.50123e-05	1.49808	-2.21153	0.0348792	-1.4176	-0.503447	chr12	25622831	25754391	No	Yes	No	No	No	No	No	No
	SCCPDH	ENSOCUG00000001069	4.23377	3.54845e-05	2.47368	-3.00424	0.0226311	-1.56671	-0.647735	chr16	20844398	20881638	No	Yes	No	No	No	No	No	No
	CMKLR1	ENSOCUG00000012259	2.40275	0.00230388	-1.56306	-2.29722	0.0958098	-1.52052	-0.604569	GL018777	619230	620348	No	Yes	No	No	No	No	No	No
	LUZP2	ENSOCUG00000026462	-0.740896	0.000511401	0.201736	-12.5695	0.0662103	-2.98831	-1.57933	chr1	163681972	164228470	No	Yes	No	No	No	No	No	No
	ECHDC3	ENSOCUG00000009149	4.35746	8.72476e-05	1.47694	-2.01138	0.0287314	-1.37966	-0.464315	chr16	16385458	16408069	No	Yes	No	No	No	No	No	No
	NOL4L	ENSOCUG00000010835	1.08206	0.000593258	-0.00972509	-2.47704	0.0135824	-1.8967	-0.923494	chr4	6799014	6912384	No	Yes	No	No	No	No	No	No
	CALCOCO2	ENSOCUG00000016209	7.05328	0.00115025	-1.52937	-2.05938	0.224747	-1.28507	-0.361851	chr19	38554517	38584586	No	Yes	No	No	No	No	No	No
	ARHGAP26	ENSOCUG00000011665	3.16554	0.000107451	1.50846	-4.55313	0.0193462	-1.9791	-0.984848	chr3	24735010	25178252	No	Yes	No	No	No	No	No	No
	GNG2	ENSOCUG00000014672	3.97203	0.00529175	-2.64614	-3.5365	0.615226	-1.20958	-0.274502	chr17	70758393	70885185	No	Yes	No	No	No	No	No	No
	PHF12	ENSOCUG00000015224	4.9622	2.80614e-05	2.58176	-2.16749	0.00273778	-1.68987	-0.756912	chr19	19226915	19278756	No	Yes	No	No	No	No	No	No
	RASGEF1A	ENSOCUG00000013640	-1.50691	0.0209609	-3.20662	-4.60749	0.430121	-1.722	-0.784086	GL018805	455895	461200	No	Yes	No	No	No	No	No	No
	RCN1	ENSOCUG00000016268	6.37564	0.000539194	-0.655713	-3.78725	0.17574	-1.55686	-0.638642	chr1	171420803	171437524	No	Yes	No	No	No	No	No	No
	SPATC1	ENSOCUG00000022090	-3.50055	0.00689016	-2.14123	-5.0157	0.761875	1.20321	0.266885	GL019424	40287	52318	No	Yes	No	No	No	No	No	No
	PROS1	ENSOCUG00000025358	4.03951	0.00130841	-1.25838	-3.07539	0.146304	-1.52234	-0.606294	chr14	126708859	126792243	No	Yes	No	No	No	No	No	No
	NYAP1	ENSOCUG00000003810	2.13143	0.000218886	0.865261	-2.38846	0.00507177	-1.94795	-0.961955	chr6	27299472	27308085	No	Yes	No	No	No	No	No	No
	ENPP2	ENSOCUG00000013534	4.64225	8.09857e-05	1.54287	-2.70427	0.0979117	-1.36072	-0.444374	chr3	135388834	135507133	No	Yes	No	No	No	No	No	No
	CDH11	ENSOCUG00000017019	5.7475	0.00164762	-1.79722	-2.55602	0.0578808	-1.73555	-0.795396	chr5	20494544	20660035	No	Yes	No	No	No	No	No	No
	ITGA2	ENSOCUG00000011387	5.93414	0.00259934	-2.29137	-2.2402	0.187538	-1.4023	-0.487799	chr11	69030570	69134101	No	Yes	No	No	No	No	No	No
	GPR182	ENSOCUG00000002813	-1.10466	6.44425e-05	2.00236	-6.06217	0.343215	-1.34815	-0.430982	GL018714	164938	166179	No	Yes	No	No	No	No	No	No
	MME	ENSOCUG00000017924	3.57621	0.00693615	-2.73815	-7.93701	0.445982	-1.50382	-0.588631	chr14	49325747	49395270	No	Yes	No	No	No	No	No	No
	ACKR2	ENSOCUG00000006892	0.638703	0.000606445	0.0454421	-27.623	0.114563	-2.48441	-1.3129	chr9	1450560	1451687	No	Yes	No	No	No	No	No	No
	EEF2K	ENSOCUG00000008067	6.17265	6.15644e-06	4.08382	-2.88283	0.00208634	-1.8895	-0.918004	chr6	12952403	13001297	No	Yes	No	No	No	No	No	No
	FRMD4A	ENSOCUG00000017370	4.12856	4.67399e-05	2.20394	-3.3214	0.0117517	-1.79412	-0.843275	chr16	18528616	18862958	No	Yes	No	No	No	No	No	No
	TNFRSF8	ENSOCUG00000015925	0.710363	0.0116403	-2.85862	-2.68238	0.516707	-1.26718	-0.341617	GL018739	1963691	2026137	No	Yes	No	No	No	No	No	No
	TMEFF2	ENSOCUG00000017725	-3.97186	0.0158423	-2.8787	-5.17154	0.173931	-2.70405	-1.43512	chr7	132442126	132714573	No	Yes	No	No	No	No	No	No
	DAG1	ENSOCUG00000003439	8.21764	4.0728e-06	4.4166	-2.38799	0.00120015	-1.77354	-0.826635	chr9	16989710	17069894	No	Yes	No	No	No	No	No	No
	ARID1B	ENSOCUG00000008879	7.32494	1.23872e-05	3.26111	-2.20906	0.000827702	-1.89317	-0.9208	chr12	147077022	147523090	No	Yes	No	No	No	No	No	No
	WNT10B	ENSOCUG00000009580	-1.48401	0.0218973	-3.2768	-7.52003	0.0644514	-6.45238	-2.68983	chr4	33265517	33268758	No	Yes	No	No	No	No	No	No
	IL1RAPL1	ENSOCUG00000016512	-3.49946	0.00492879	-1.84642	-6.97403	0.365779	-1.82861	-0.870749	chrX	15945147	15985890	No	Yes	No	No	No	No	No	No
	MRC1	ENSOCUG00000003247	5.90011	0.0121018	-3.81309	-3.79068	0.880731	-1.08719	-0.120604	chr16	43398446	43512584	No	Yes	No	No	No	No	No	No
	BGN	ENSOCUG00000023931	5.95668	0.00216305	-2.07283	-3.07527	0.588762	-1.19942	-0.262332	GL018816	868234	879291	No	Yes	No	No	No	No	No	No
	COCH	ENSOCUG00000012042	5.27435	0.00410064	-2.56645	-6.92942	0.250121	-1.88392	-0.91374	chr17	50766534	50779238	No	Yes	No	No	No	No	No	No
	IL13	ENSOCUG00000000154	-4.14373	0.00983709	-2.45523	-4.38875	0.101697	-2.74077	-1.45458	chr3	15690388	15692118	No	Yes	No	No	No	No	No	No
	ZDBF2	ENSOCUG00000009421	-1.37596	0.0106791	-2.6123	-8.1519	0.0573761	-5.47983	-2.45413	chr7	147073946	147116873	No	Yes	No	No	No	No	No	No
	HUNK	ENSOCUG00000005096	3.62707	0.0137748	-3.64941	-2.00585	0.0784466	-1.71051	-0.77443	chr14	161997086	162103378	No	Yes	No	No	No	No	No	No
	ABHD14B	ENSOCUG00000010023	2.08927	0.0026008	-1.64463	-2.26617	0.0275189	-1.85452	-0.891048	chr9	19101773	19104188	No	Yes	No	No	No	No	No	No
	C6orf120	ENSOCUG00000023434	1.37134	0.00369952	-1.69869	-28.2072	0.232846	-2.18338	-1.12656	GL018922	306238	306792	No	Yes	No	No	No	No	No	No
	C9orf135	ENSOCUG00000008788	-1.6789	0.0154986	-2.93359	-2.52982	0.0857301	-2.07687	-1.05441	chr1	56062708	56177545	No	Yes	No	No	No	No	No	No
	FUT8	ENSOCUG00000004667	4.40033	0.00121124	-1.24682	-2.96992	0.168798	-1.47117	-0.556966	chr20	6418615	6659515	No	Yes	No	No	No	No	No	No
	TREML2	ENSOCUG00000007268	-0.329806	0.0268629	-3.46774	-9.26696	0.485452	1.72543	0.786959	chr12	30949867	30958743	No	Yes	No	No	No	No	No	No
	ZNF74	ENSOCUG00000029603	2.66017	0.000146386	1.20522	-2.33454	0.00537318	-1.83017	-0.871976	GL018951	294033	295595	No	Yes	No	No	No	No	No	No
	AMPD3	ENSOCUG00000002805	3.90709	0.00656083	-2.92788	-2.72966	0.084991	-1.87267	-0.905099	chr1	152222925	152261773	No	Yes	No	No	No	No	No	No
	HRASLS	ENSOCUG00000011454	2.18043	0.018233	-3.51447	-7.41419	0.102571	-3.60192	-1.84877	chr14	89113004	89130236	No	Yes	No	No	No	No	No	No
	WWP1	ENSOCUG00000001081	6.45479	0.00264349	-2.36418	-2.09666	0.0601378	-1.60476	-0.682355	chr3	101825601	101919341	No	Yes	No	No	No	No	No	No
	COL8A1	ENSOCUG00000024465	6.7532	0.001576	-1.79196	-5.80425	0.260801	-1.73469	-0.794676	chr14	120912577	121077726	No	Yes	No	No	No	No	No	No
	EPHB1	ENSOCUG00000003812	0.250492	0.0166462	-3.13312	-3.22952	0.400524	-1.47579	-0.561488	chr14	28674507	29104761	No	Yes	No	No	No	No	No	No
	STYXL1	ENSOCUG00000027186	-2.11815	0.0136525	-2.79717	-10.2557	0.105849	-4.98951	-2.3189	chr6	26863677	26893404	No	Yes	No	No	No	No	No	No
	FBXO30	ENSOCUG00000010589	5.38812	4.82047e-06	4.39165	-2.12111	0.000338588	-1.90011	-0.926087	chr12	136487725	136703576	No	Yes	No	No	No	No	No	No
	PIFO	ENSOCUG00000028213	-3.63678	0.0240154	-3.24856	-5.86941	0.529258	-1.69344	-0.759957	chr13	52845248	52849493	No	Yes	No	No	No	No	No	No
	PRRX2	ENSOCUG00000001724	1.52177	0.00320835	-1.72397	-3.39884	0.0738121	-1.97285	-0.980284	GL018933	374537	377059	No	Yes	No	No	No	No	No	No
	ATP2A3	ENSOCUG00000014794	2.27904	0.00780835	-2.73346	-3.27438	0.246474	-1.58274	-0.662422	chr19	14576467	14607282	No	Yes	No	No	No	No	No	No
	ELK4	ENSOCUG00000014477	6.19565	5.00407e-06	4.29003	-2.07838	0.000665968	-1.73352	-0.793704	chr16	66542953	66552139	No	Yes	No	No	No	No	No	No
	PLXND1	ENSOCUG00000013049	5.36661	5.2177e-05	1.90324	-3.27292	0.00904839	-1.9343	-0.95181	chr9	10971719	11011134	No	Yes	No	No	No	No	No	No
	TRPV1	ENSOCUG00000012228	-2.59676	0.00997465	-2.49257	-6.05717	0.136417	-2.93323	-1.55249	chr19	14847593	14873511	No	Yes	No	No	No	No	No	No
	DTX4	ENSOCUG00000015049	2.89796	0.000433154	0.116427	-3.59866	0.250251	-1.34842	-0.431274	chr1	192029934	192104481	No	Yes	No	No	No	No	No	No
	TNRC6B	ENSOCUG00000016128	7.63394	7.61287e-06	3.76822	-2.07604	0.00134636	-1.65718	-0.728729	GL018734	2028676	2228201	No	Yes	No	No	No	No	No	No
	FER1L6	ENSOCUG00000026113	-3.53223	0.00119137	-0.600533	-9.00612	0.0512712	-3.56988	-1.83588	chr3	139769680	139904177	No	Yes	No	No	No	No	No	No
	FMNL1	ENSOCUG00000012166	2.49922	0.0059157	-2.45818	-3.62648	0.71567	-1.15313	-0.205561	chr19	45127083	45145359	No	Yes	No	No	No	No	No	No
	CCR4	ENSOCUG00000024244	-1.62862	0.0113182	-2.62238	-5.26615	0.843218	1.14104	0.190348	chr14	19936549	19937631	No	Yes	No	No	No	No	No	No
	OLFM2	ENSOCUG00000004707	1.53339	0.00317308	-1.76155	-2.09244	0.0144236	-1.99385	-0.995554	GL018833	338799	381943	No	Yes	No	No	No	No	No	No
	CNTROB	ENSOCUG00000017335	4.59069	1.14851e-05	3.57993	-2.32467	0.00350172	-1.61285	-0.689613	chr19	11256305	11274712	No	Yes	No	No	No	No	No	No
	GREM2	ENSOCUG00000000171	-1.52669	0.0180326	-3.06712	-4.44248	0.452725	-1.6303	-0.70514	chr16	30592914	30593401	No	Yes	No	No	No	No	No	No
	DNAJB13	ENSOCUG00000012583	-0.91353	0.0215517	-3.27166	-2.75186	0.550373	-1.31895	-0.399394	chr1	142571494	142587593	No	Yes	No	No	No	No	No	No
	CGREF1	ENSOCUG00000008657	1.3171	0.00974281	-2.6102	-33.5135	0.584814	-1.519	-0.603126	chr2	158957831	158961071	No	Yes	No	No	No	No	No	No
	BLNK	ENSOCUG00000002864	2.72434	0.0125714	-3.34442	-2.35087	0.134377	-1.6793	-0.747856	chr18	44841648	44891823	No	Yes	No	No	No	No	No	No
	INPPL1	ENSOCUG00000000167	5.96685	0.000140792	0.763613	-2.37565	0.00373192	-1.98509	-0.989207	chr1	144172516	144183456	No	Yes	No	No	No	No	No	No
	CACNA1C	ENSOCUG00000011599	3.08181	0.0006282	-0.324422	-3.55826	0.0316036	-1.98338	-0.987959	chr8	35013639	35240262	No	Yes	No	No	No	No	No	No
	ASB4	ENSOCUG00000017113	-1.42029	0.0011313	-0.528553	-47.9132	0.0664783	-6.18572	-2.62894	chr10	33641662	33694400	No	Yes	No	No	No	No	No	No
	ZC4H2	ENSOCUG00000013393	0.131768	0.0134216	-2.94453	-3.05836	0.0728861	-2.38676	-1.25505	chrX	43564444	43591169	No	Yes	No	No	No	No	No	No
	ZFP62	ENSOCUG00000006541	6.09776	1.45934e-05	3.16326	-2.20358	0.00218005	-1.69438	-0.760755	chr11	31537297	31539816	No	Yes	No	No	No	No	No	No
	C1S	ENSOCUG00000014468	7.13769	0.00188513	-1.99884	-5.87468	0.7155	-1.21229	-0.277737	chr8	33038639	33047235	No	Yes	No	No	No	No	No	No
	UBASH3B	ENSOCUG00000013072	4.60601	0.000860977	-0.875623	-3.76488	0.697472	-1.1287	-0.174666	chr1	95256942	95404398	No	Yes	No	No	No	No	No	No
	MAN1A1	ENSOCUG00000006700	6.07092	0.00149612	-1.71909	-2.51638	0.290334	-1.3241	-0.405014	chr12	108111936	108313681	No	Yes	No	No	No	No	No	No
	STARD8	ENSOCUG00000010783	3.55167	0.00728371	-2.94351	-2.42028	0.396436	-1.29236	-0.370007	chrX	47301052	47341912	No	Yes	No	No	No	No	No	No
	FOXP2	ENSOCUG00000001801	1.63888	0.0176278	-3.43778	-3.13844	0.155749	-1.97261	-0.980107	chr7	30704959	31014798	No	Yes	No	No	No	No	No	No
	FEM1C	ENSOCUG00000014323	6.73987	0.000199835	0.348194	-3.33495	0.0209507	-1.9827	-0.987468	chr3	356663	386255	No	Yes	No	No	No	No	No	No
	ND2	ENSOCUG00000029090	9.09153	3.92518e-06	4.43252	-2.42289	0.00109899	-1.80803	-0.854418	chrMT	3920	4963	No	Yes	No	No	No	No	No	No
	ALOX12	ENSOCUG00000021659	4.51689	0.00633302	-2.92638	-2.62408	0.153443	1.52777	0.611429	chr19	12034306	12047294	No	Yes	No	No	No	No	No	No
	EFNA5	ENSOCUG00000016107	1.73584	0.00450873	-2.10986	-2.61657	0.12775	-1.61423	-0.690846	chr11	26861623	26998485	No	Yes	No	No	No	No	No	No
	EXOC3L4	ENSOCUG00000023363	-3.38095	0.0162387	-2.91584	-5.4909	0.0741531	-4.11576	-2.04116	GL018751	591184	599681	No	Yes	No	No	No	No	No	No
	SLC10A1	ENSOCUG00000009280	-0.290079	0.00437641	-1.81147	-2.44165	0.88722	-1.04513	-0.0636863	GL018749	1534102	1549757	No	Yes	No	No	No	No	No	No
	PM20D1	ENSOCUG00000000427	-0.525578	0.00985002	-2.57034	-3.36874	0.276693	-1.64781	-0.720549	chr16	66349041	66373660	No	Yes	No	No	No	No	No	No
	PPP3CB	ENSOCUG00000012543	6.27788	0.00261646	-2.3423	-2.11155	0.0307184	-1.76823	-0.822304	chr18	13943070	14007182	No	Yes	No	No	No	No	No	No
	ANGPTL4	ENSOCUG00000016603	4.16093	0.000101785	1.38764	-3.33467	0.0257385	-1.7102	-0.774168	GL018767	335429	343268	No	Yes	No	No	No	No	No	No
	MYO9A	ENSOCUG00000017425	7.33316	5.74237e-06	4.08118	-2.36849	0.000536193	-1.99767	-0.998322	chr17	576658	668727	No	Yes	No	No	No	No	No	No
	NTRK2	ENSOCUG00000009736	4.11397	0.00317025	-1.96848	-14.7733	0.18335	-2.12241	-1.08571	GL018728	1682834	2067481	No	Yes	No	No	No	No	No	No
	FOXN3	ENSOCUG00000004392	6.0798	2.29826e-06	5.12599	-2.47406	0.000386913	-1.99238	-0.994492	chr20	16066404	16309647	No	Yes	No	No	No	No	No	No
	AMFR	ENSOCUG00000017212	5.74497	1.06567e-05	3.52625	-2.4491	0.000965461	-1.96572	-0.975059	chr5	12710738	12753353	No	Yes	No	No	No	No	No	No
	WDFY3	ENSOCUG00000017155	8.61153	0.000132715	0.6831	-2.08559	0.00385194	-1.79031	-0.840206	chr15	64351451	64624244	No	Yes	No	No	No	No	No	No
	POSTN	ENSOCUG00000011482	8.20843	0.000669049	-0.980983	-8.1902	0.203684	-1.97996	-0.985469	GL018719	553830	589016	No	Yes	No	No	No	No	No	No
	AASS	ENSOCUG00000013237	5.8673	2.42541e-05	2.65856	-2.72919	0.0211985	-1.53949	-0.622456	chr7	22571331	22647304	No	Yes	No	No	No	No	No	No
	MOV10L1	ENSOCUG00000013580	-1.16136	0.0251695	-3.38459	-4.35349	0.888351	-1.10614	-0.145532	GL018905	72838	143365	No	Yes	No	No	No	No	No	No
	FTO	ENSOCUG00000001741	5.30443	6.5574e-06	4.08253	-2.43615	0.00082107	-1.91839	-0.939894	chr5	10027822	10444050	No	Yes	No	No	No	No	No	No
	UGGT2	ENSOCUG00000017627	3.72712	0.00572061	-2.74146	-2.05075	0.635403	-1.12267	-0.16693	chr8	97635870	97878589	No	Yes	No	No	No	No	No	No
	PSD	ENSOCUG00000005751	3.40101	0.00291894	-2.0099	-2.07587	0.0858006	-1.49699	-0.582066	chr18	50408800	50425193	No	Yes	No	No	No	No	No	No
	TNLG1E	ENSOCUG00000006694	-2.8442	0.0231102	-3.2266	-11.7779	0.775751	-1.38714	-0.47211	chr12	20396126	20398228	No	Yes	No	No	No	No	No	No
	MMP14	ENSOCUG00000010244	6.76132	0.000292757	-0.0558068	-2.81416	0.15077	-1.41672	-0.502551	chr17	43077647	43085394	No	Yes	No	No	No	No	No	No
	ITGBL1	ENSOCUG00000008813	3.1794	0.00274692	-1.45546	-86.9748	0.173856	-2.1364	-1.09518	chr8	103122599	103266851	No	Yes	No	No	No	No	No	No
	NDST3	ENSOCUG00000009952	-0.46585	0.00861997	-2.45185	-3.64276	0.173458	-1.93313	-0.950939	chr15	31489356	31670990	No	Yes	No	No	No	No	No	No
	ABCA6	ENSOCUG00000014380	6.00415	0.00558296	-3.02035	-4.99461	0.600195	-1.32098	-0.401609	chr19	52928646	53000237	No	Yes	No	No	No	No	No	No
	TESPA1	ENSOCUG00000005603	-1.51274	0.0128487	-2.73311	-8.61365	0.642688	1.43121	0.517239	chr4	38501219	38546255	No	Yes	No	No	No	No	No	No
	FAM19A2	ENSOCUG00000029483	-2.71561	0.0191899	-3.08178	-6.73404	0.125891	-3.85663	-1.94734	chr4	40641859	40810146	No	Yes	No	No	No	No	No	No
	NIPSNAP2	ENSOCUG00000001768	5.82754	0.00110018	-1.39474	-2.14674	0.0212112	-1.74061	-0.799589	GL018788	890584	913769	No	Yes	No	No	No	No	No	No
	DOK1	ENSOCUG00000004656	0.343997	0.000152947	1.32852	-6.60217	0.207409	-1.4979	-0.582946	chr2	111987857	111990135	No	Yes	No	No	No	No	No	No
	SIRT5	ENSOCUG00000007245	5.00873	1.90879e-05	2.9816	-2.31106	0.00115347	-1.91443	-0.936918	chr12	7279646	7303802	No	Yes	No	No	No	No	No	No
	CAPN2	ENSOCUG00000004612	7.36247	7.01013e-05	1.42066	-2.01579	0.640193	-1.06883	-0.0960374	chr16	49479091	49526392	No	Yes	No	No	No	No	No	No
	ZFP36L1	ENSOCUG00000003168	7.46601	8.84632e-05	1.16459	-2.81474	0.00868777	-1.92453	-0.944505	chr20	3454937	3460082	No	Yes	No	No	No	No	No	No
	WNT2	ENSOCUG00000016173	1.29109	0.00351328	-1.74752	-5.92355	0.0627727	-2.67549	-1.4198	chr7	27896341	27944312	No	Yes	No	No	No	No	No	No
	CSGALNACT1	ENSOCUG00000016593	2.02085	0.00162625	-1.08818	-4.39781	0.10226	-1.84468	-0.883373	chr15	4066142	4150549	No	Yes	No	No	No	No	No	No
	CSMD2	ENSOCUG00000007194	0.853506	0.00102448	-0.45667	-24.5684	0.0705847	-3.12038	-1.64172	GL018704	4179058	4793829	No	Yes	No	No	No	No	No	No
	STAB1	ENSOCUG00000028026	6.49009	0.00183006	-1.96618	-2.65247	0.274871	-1.37446	-0.458867	chr9	19565766	19591098	No	Yes	No	No	No	No	No	No
	NAAA	ENSOCUG00000014661	2.48451	0.00104554	-0.707407	-3.8926	0.336145	-1.34052	-0.422797	chr15	74461687	74477455	No	Yes	No	No	No	No	No	No
	ZNF142	ENSOCUG00000001998	4.18906	0.000112505	1.22661	-2.22856	0.00309438	-1.87368	-0.905877	chr7	159915381	159931332	No	Yes	No	No	No	No	No	No
	ATP1A4	ENSOCUG00000029185	-3.67842	0.0121584	-2.64976	-8.40996	0.116697	-4.13716	-2.04864	chr13	32913914	32947554	No	Yes	No	No	No	No	No	No
	SLC38A3	ENSOCUG00000011686	-0.574851	0.0193364	-3.14517	-12.4265	0.527779	1.68359	0.751542	chr9	17681397	17686612	No	Yes	No	No	No	No	No	No
	CNTN1	ENSOCUG00000009395	5.53951	0.000270945	0.223555	-7.15811	0.0743108	-2.05415	-1.03854	chr8	4834820	5106963	No	Yes	No	No	No	No	No	No
	OPCML	ENSOCUG00000011172	-4.43417	0.0218728	-3.15882	-3.80345	0.0508463	-3.80345	-1.92731	chr1	83795537	84052729	No	Yes	No	No	No	No	No	No
	SNORD14C	ENSOCUG00000019714	-4.08513	0.00920817	-2.39629	-4.17761	0.196016	-2.09375	-1.06609	chr1	95033296	95033382	No	Yes	No	No	No	No	No	No
	CD74	ENSOCUG00000003863	7.47875	0.0236175	-4.61874	-3.65652	0.410623	1.62678	0.702022	chr3	32151081	32159662	No	Yes	No	No	No	No	No	No
	EMP3	ENSOCUG00000002134	2.88269	0.00186663	-1.40709	-2.48274	0.568716	-1.15017	-0.201847	GL019039	13083	15306	No	Yes	No	No	No	No	No	No
	PVALB	ENSOCUG00000027416	-1.38367	0.00869916	-2.39208	-98.9726	0.227737	-5.98571	-2.58152	chr4	85072504	85087991	No	Yes	No	No	No	No	No	No
	OSBPL1A	ENSOCUG00000008393	6.01477	0.00102722	-1.3362	-2.14901	0.0459221	-1.57277	-0.653309	chr9	65330634	65540654	No	Yes	No	No	No	No	No	No
	SCN1B	ENSOCUG00000015301	2.64574	0.0114765	-3.2005	-5.44571	0.0517898	-3.82673	-1.93611	GL018786	11268	19657	No	Yes	No	No	No	No	No	No
	PPP1R36	ENSOCUG00000027164	0.483269	0.00340262	-1.60987	-3.97057	0.99444	1.00345	0.00497374	chr20	12249028	12270432	No	Yes	No	No	No	No	No	No
	THBS1	ENSOCUG00000003792	10.0145	0.00267962	-2.5186	-2.25973	0.285348	-1.33383	-0.415579	chr17	32567494	32582489	No	Yes	No	No	No	No	No	No
	BMP1	ENSOCUG00000010592	5.92411	0.000141258	0.791151	-3.24096	0.0439352	-1.68143	-0.749692	GL018798	470637	501438	No	Yes	No	No	No	No	No	No
	NFE2L1	ENSOCUG00000022298	7.39051	1.16939e-05	3.32502	-2.77987	0.00212912	-1.95939	-0.970402	chr19	39289457	39297509	No	Yes	No	No	No	No	No	No
	FOXS1	ENSOCUG00000021480	0.919404	0.00810948	-2.56095	-2.97984	0.0762371	-2.08784	-1.06201	chr4	7410543	7596500	No	Yes	No	No	No	No	No	No
	C2	ENSOCUG00000006999	4.61918	0.0051278	-2.60334	-8.96467	0.593293	-1.34567	-0.428323	chr12	20766690	20778715	No	Yes	No	No	No	No	No	No
	DMRT2	ENSOCUG00000003299	1.92812	0.000890046	-0.442259	-6.35391	0.0872966	-1.98039	-0.985786	chr1	53596578	53602701	No	Yes	No	No	No	No	No	No
	HRH1	ENSOCUG00000001906	0.458571	0.00579141	-2.1711	-2.31041	0.134488	-1.5551	-0.637008	chr9	12523429	12524895	No	Yes	No	No	No	No	No	No
	WDR27	ENSOCUG00000014766	-0.553954	0.0123349	-2.78364	-2.26923	0.223158	-1.50317	-0.588011	GL018922	321053	494341	No	Yes	No	No	No	No	No	No
	OIT3	ENSOCUG00000016034	-3.44913	0.01091	-2.55008	-6.28396	0.799202	-1.21528	-0.281288	chr18	14507046	14536639	No	Yes	No	No	No	No	No	No
	HTRA1	ENSOCUG00000013478	6.24982	0.000408684	-0.359595	-3.37562	0.121918	-1.57246	-0.653023	chr18	69313707	69342537	No	Yes	No	No	No	No	No	No
	RAB32	ENSOCUG00000026403	2.78021	0.0142391	-3.50253	-2.07443	0.0757765	-1.77496	-0.827785	chr12	137500497	137514427	No	Yes	No	No	No	No	No	No
	SUSD4	ENSOCUG00000006228	1.0048	0.000827482	-0.256852	-15.6578	0.252529	-1.73128	-0.791836	chr16	49770353	49903030	No	Yes	No	No	No	No	No	No
	FGF5	ENSOCUG00000012418	2.14736	0.014843	-3.33216	-2.89626	0.696082	-1.17098	-0.227714	chr15	70101250	70122848	No	Yes	No	No	No	No	No	No
	ST3GAL4	ENSOCUG00000012528	5.11483	8.21228e-05	1.45003	-2.20687	0.397854	-1.13587	-0.183793	chr1	90675011	90707316	No	Yes	No	No	No	No	No	No
	SETD1B	ENSOCUG00000017708	4.63029	4.99562e-05	2.02643	-2.57005	0.00342993	-1.904	-0.929037	GL018824	787625	807941	No	Yes	No	No	No	No	No	No
	GPAM	ENSOCUG00000007893	5.74283	9.95939e-07	6.04003	-2.71907	0.000906799	-1.77709	-0.829519	chr18	59823465	59854034	No	Yes	No	No	No	No	No	No
	FCRL5	ENSOCUG00000009012	1.3234	0.0136607	-2.96279	-11.0063	0.930035	1.06148	0.0860819	chr13	35617495	35669870	No	Yes	No	No	No	No	No	No
	ZNF804B	ENSOCUG00000013056	-3.58778	0.0194841	-3.06436	-6.20009	0.527954	-1.68008	-0.748533	chr10	39211107	39221001	No	Yes	No	No	No	No	No	No
	PRPH	ENSOCUG00000006188	-2.88824	0.00574028	-1.98501	-5.19827	0.827403	-1.14325	-0.193141	chr4	33542786	33550852	No	Yes	No	No	No	No	No	No
	PCDH17	ENSOCUG00000005237	3.3137	0.000142898	1.19288	-4.43811	0.025353	-1.92395	-0.944068	chr8	58807441	58904181	No	Yes	No	No	No	No	No	No
	IQCF3	ENSOCUG00000029189	-1.30356	0.0137233	-2.83081	-3.13023	0.419855	-1.47238	-0.558154	chr9	19008340	19010866	No	Yes	No	No	No	No	No	No
	GDPD2	ENSOCUG00000017133	2.38925	0.00269173	-1.63877	-4.27916	0.393768	-1.36922	-0.453357	chrX	48983415	48996453	No	Yes	No	No	No	No	No	No
	VCAN	ENSOCUG00000002613	6.90848	0.0081034	-3.51671	-3.30728	0.993696	1.00475	0.00684174	chr11	3715908	3814925	No	Yes	No	No	No	No	No	No
	TMEM64	ENSOCUG00000006890	3.06623	0.00312854	-2.00981	-2.44859	0.048416	-1.80463	-0.851704	chr3	106119956	106171808	No	Yes	No	No	No	No	No	No
	SYDE1	ENSOCUG00000002705	2.92412	0.000468077	-0.0539976	-2.05154	0.0034059	-1.98235	-0.98721	GL018829	772489	776504	No	Yes	No	No	No	No	No	No
	NHS	ENSOCUG00000013436	4.37284	0.00453542	-2.62603	-2.48333	0.27524	-1.37659	-0.461101	chrX	3584581	3675026	No	Yes	No	No	No	No	No	No
	ICA1	ENSOCUG00000016815	2.85657	0.00233432	-1.6547	-2.88889	0.0480479	-1.92154	-0.942264	chr10	30418460	30553811	No	Yes	No	No	No	No	No	No
	TM4SF1	ENSOCUG00000027275	5.35436	1.34851e-05	3.4025	-6.41757	0.0178976	-1.96643	-0.975577	chr14	43161243	43193421	No	Yes	No	No	No	No	No	No
	OR51E2	ENSOCUG00000002064	-3.81862	0.0046041	-1.78605	-6.73646	0.0713949	-3.5223	-1.81652	chr1	145496637	145497599	No	Yes	No	No	No	No	No	No
	EMILIN2	ENSOCUG00000002553	5.54076	0.00316897	-2.41636	-4.00882	0.149428	-1.86279	-0.897465	chr9	59137125	59201529	No	Yes	No	No	No	No	No	No
	LRRC18	ENSOCUG00000025178	-0.836465	0.00697363	-2.20931	-7.07535	0.98649	-1.01218	-0.0174729	GL018819	806858	811590	No	Yes	No	No	No	No	No	No
	LOXL4	ENSOCUG00000004988	3.17602	0.00855083	-2.87648	-8.4069	0.291448	-1.8405	-0.880095	chr18	46350107	46364856	No	Yes	No	No	No	No	No	No
	LOX	ENSOCUG00000003313	7.63855	0.00114728	-1.44001	-18.1987	0.668826	-1.37018	-0.454363	chr3	6327805	6342408	No	Yes	No	No	No	No	No	No
	LURAP1L	ENSOCUG00000004226	3.17813	0.000308312	0.350965	-2.37052	0.00620287	-1.94189	-0.957458	chr1	41234307	41276911	No	Yes	No	No	No	No	No	No
	GUCD1	ENSOCUG00000004837	4.69548	0.00179008	-1.73473	-2.87988	0.0376945	-1.98274	-0.987494	GL018810	626574	637089	No	Yes	No	No	No	No	No	No
	GPR25	ENSOCUG00000022869	-2.66591	0.0217726	-3.1999	-6.95042	0.0988609	-4.70684	-2.23476	chr16	70505890	70507122	No	Yes	No	No	No	No	No	No
	PALD1	ENSOCUG00000024110	3.85742	0.000520978	-0.314047	-2.03517	0.0332242	-1.49051	-0.575806	chr18	16452868	16509405	No	Yes	No	No	No	No	No	No
	TRAF3IP3	ENSOCUG00000004027	1.62594	0.00217086	-1.29647	-4.37333	0.605327	-1.20428	-0.268175	chr16	62890879	62911114	No	Yes	No	No	No	No	No	No
	CA5B	ENSOCUG00000005571	4.65116	5.76323e-05	1.88773	-2.16902	0.319351	-1.14785	-0.198932	chrX	1537429	1638036	No	Yes	No	No	No	No	No	No
	DGKE	ENSOCUG00000012800	3.77228	8.74444e-05	1.55569	-2.10312	0.00247078	-1.8072	-0.853752	chr19	31166426	31193373	No	Yes	No	No	No	No	No	No
	FAM53B	ENSOCUG00000016874	4.0268	3.15376e-05	2.57489	-2.04932	0.000583433	-1.98827	-0.991515	GL018780	596825	666959	No	Yes	No	No	No	No	No	No
	PLPP1	ENSOCUG00000004472	4.82887	7.05051e-05	1.62411	-2.33838	0.00250259	-1.93157	-0.949773	chr11	71359963	71450203	No	Yes	No	No	No	No	No	No
	S100PBP	ENSOCUG00000000405	4.49371	0.000139158	0.958987	-2.34624	0.00455698	-1.88138	-0.911789	GL018704	5414912	5452017	No	Yes	No	No	No	No	No	No
	CELSR2	ENSOCUG00000015726	7.59152	0.00366981	-2.77272	-2.03303	0.16903	-1.4026	-0.488103	chr13	54941817	54966145	No	Yes	No	No	No	No	No	No
	FAXDC2	ENSOCUG00000013078	5.80134	0.00014975	0.747333	-3.50137	0.0462588	-1.72254	-0.78454	chr3	36197306	36214013	No	Yes	No	No	No	No	No	No
	ACACB	ENSOCUG00000007432	6.04693	0.000318854	-0.0122518	-7.72188	0.106032	-2.0167	-1.012	GL018892	69523	172079	No	Yes	No	No	No	No	No	No
	HELZ	ENSOCUG00000008856	6.23429	8.84687e-06	3.68339	-2.13522	0.00118968	-1.7182	-0.7809	chr19	50254329	50402184	No	Yes	No	No	No	No	No	No
	CTDNEP1	ENSOCUG00000027494	3.91896	0.00062463	-0.511119	-2.36498	0.0197757	-1.74769	-0.805449	chr19	11892188	11898102	No	Yes	No	No	No	No	No	No
	SHTN1	ENSOCUG00000008906	4.19385	0.0034664	-2.33035	-2.01401	0.37467	-1.2156	-0.281671	chr18	64407369	64490357	No	Yes	No	No	No	No	No	No
	STX1B	ENSOCUG00000010271	-3.98659	0.0162548	-2.90332	-5.99255	0.100524	-3.86399	-1.95009	GL018752	1290275	1293581	No	Yes	No	No	No	No	No	No
	FNDC3B	ENSOCUG00000004185	5.99165	7.71637e-05	1.41858	-3.1216	0.0135912	-1.86531	-0.899412	chr14	66996048	67341825	No	Yes	No	No	No	No	No	No
	MASP1	ENSOCUG00000000049	3.72447	0.00249231	-1.85008	-3.79985	0.10732	-1.82705	-0.869517	chr14	82877844	82949571	No	Yes	No	No	No	No	No	No
	PCTP	ENSOCUG00000008956	4.43394	0.00420663	-2.3127	-11.0601	0.870147	-1.0987	-0.135796	chr19	32193827	32221369	No	Yes	No	No	No	No	No	No
	ABCC1	ENSOCUG00000017956	6.69152	3.48365e-05	2.19443	-2.01781	0.00455698	-1.57232	-0.652899	chr6	10811822	10900291	No	Yes	No	No	No	No	No	No
	ARHGAP35	ENSOCUG00000017126	6.7535	4.23523e-06	4.4338	-2.17724	0.000606774	-1.79679	-0.845422	GL018835	304129	420613	No	Yes	No	No	No	No	No	No
	FAM46C	ENSOCUG00000002935	3.32967	0.00419031	-2.17616	-6.04416	0.767229	1.13834	0.186933	chr13	46631075	46632250	No	Yes	No	No	No	No	No	No
	ORYCUNV1R1519	ENSOCUG00000022636	-3.91488	0.0048166	-1.82531	-5.16575	0.139428	-2.38311	-1.25284	GL018763	648302	649213	No	Yes	No	No	No	No	No	No
	NEK9	ENSOCUG00000010201	5.66939	1.06819e-05	3.52773	-2.24208	0.000930732	-1.8515	-0.888696	chr20	30002045	30041852	No	Yes	No	No	No	No	No	No
	MAPKBP1	ENSOCUG00000011969	4.96893	0.000307975	0.0521738	-2.25781	0.0131073	-1.71642	-0.779405	chr17	30315910	30365404	No	Yes	No	No	No	No	No	No
	TDRD7	ENSOCUG00000000060	5.83537	0.00265726	-2.3071	-2.29696	0.104581	-1.55192	-0.634051	chr1	15546196	15600217	No	Yes	No	No	No	No	No	No
	NSUN7	ENSOCUG00000016920	-3.56316	0.00321113	-1.46875	-5.21055	0.893435	-1.08031	-0.11145	chr2	29950375	29990425	No	Yes	No	No	No	No	No	No
	WIPF1	ENSOCUG00000005696	4.90906	0.00222457	-1.9567	-3.29186	0.25765	-1.46282	-0.54875	chr7	114200893	114330575	No	Yes	No	No	No	No	No	No
	SLCO5A1	ENSOCUG00000003263	2.77415	0.00784131	-2.77094	-8.45878	0.0652193	-3.60885	-1.85154	chr3	85627682	85804636	No	Yes	No	No	No	No	No	No
	ATP8A2	ENSOCUG00000015211	-0.755299	0.0015662	-0.832729	-11.9172	0.060123	-3.83196	-1.93808	chr8	39415522	39994073	No	Yes	No	No	No	No	No	No
	SHOX2	ENSOCUG00000029123	1.74415	0.00262081	-1.52166	-4.94933	0.0852247	-2.13443	-1.09385	chr14	52509236	52516146	No	Yes	No	No	No	No	No	No
	COL24A1	ENSOCUG00000003917	1.73583	0.00208173	-1.30103	-4.7186	0.0577902	-2.27242	-1.18423	chr13	78687231	79099058	No	Yes	No	No	No	No	No	No
	C4BPA	ENSOCUG00000014373	1.60507	0.00686875	-2.37823	-16.8901	0.0516265	-5.08923	-2.34745	chr16	65271077	65314200	No	Yes	No	No	No	No	No	No
	ARHGAP24	ENSOCUG00000010654	3.74945	9.01577e-05	1.55448	-2.59337	0.0126929	-1.67139	-0.741048	chr15	65289798	65750911	No	Yes	No	No	No	No	No	No
	TPST1	ENSOCUG00000015613	5.21557	0.00244887	-2.13638	-2.58139	0.136181	-1.54741	-0.629853	GL018788	267033	414422	No	Yes	No	No	No	No	No	No
	ALMS1	ENSOCUG00000006224	6.97001	9.49244e-06	3.56143	-2.16891	0.000570534	-1.91474	-0.937147	chr2	112822503	113005495	No	Yes	No	No	No	No	No	No
	DCN	ENSOCUG00000006969	9.27941	0.000265176	-5.07995e-05	-32.0002	0.215031	-2.56039	-1.35636	chr4	70357305	70395211	No	Yes	No	No	No	No	No	No
	CERS6	ENSOCUG00000005722	1.53443	0.000796504	-0.298972	-4.56419	0.202089	-1.51478	-0.599105	chr7	108176894	108508100	No	Yes	No	No	No	No	No	No
	PRELP	ENSOCUG00000009707	4.1601	0.00208961	-1.61466	-11.3885	0.072204	-2.73245	-1.45019	chr16	68343577	68347165	No	Yes	No	No	No	No	No	No
	GYG1	ENSOCUG00000003516	5.58573	0.0148889	-4.05574	-2.41725	0.0780421	-2.02326	-1.01668	chr14	42793516	42828602	No	Yes	No	No	No	No	No	No
	ACTN1	ENSOCUG00000015449	7.52395	0.000781805	-1.14756	-2.54432	0.0807791	-1.57847	-0.65853	chr20	3287269	3389807	No	Yes	No	No	No	No	No	No
	N4BP2L1	ENSOCUG00000016899	2.51153	7.26474e-05	1.97604	-3.44273	0.0445304	-1.55993	-0.641477	GL018702	3116605	3141593	No	Yes	No	No	No	No	No	No
	GDF7	ENSOCUG00000026956	-3.47225	0.000679503	-0.118654	-8.64448	0.0682679	-2.86753	-1.51981	chr2	169635962	169751464	No	Yes	No	No	No	No	No	No
	P2RX7	ENSOCUG00000008823	5.20201	7.70201e-05	1.51983	-3.3574	0.0208991	-1.78027	-0.832093	chr21	6387537	6436120	No	Yes	No	No	No	No	No	No
	B4GALT5	ENSOCUG00000005982	3.6479	1.36817e-05	3.51837	-2.48266	0.00127837	-1.90208	-0.927579	GL018940	272320	294266	No	Yes	No	No	No	No	No	No
	TRAFD1	ENSOCUG00000007589	4.59465	0.000101904	1.31765	-3.43396	0.0227387	-1.77871	-0.830829	chr21	8074894	8103469	No	Yes	No	No	No	No	No	No
	SEPT6	ENSOCUG00000003928	3.06584	0.00337552	-2.08082	-2.21823	0.141192	-1.44935	-0.535406	chrX	68338514	68407181	No	Yes	No	No	No	No	No	No
	TCN2	ENSOCUG00000009352	5.04539	0.00361414	-2.51827	-2.39732	0.185488	-1.45778	-0.543772	chr21	3176607	3189733	No	Yes	No	No	No	No	No	No
	MYO1D	ENSOCUG00000008513	6.7218	0.000386762	-0.36963	-2.02486	0.00477752	-1.84819	-0.886116	chr19	22092401	22338730	No	Yes	No	No	No	No	No	No
	PPARGC1B	ENSOCUG00000013833	3.93406	6.09995e-05	1.8955	-2.00291	0.000813274	-1.97002	-0.978207	chr3	31615992	31643190	No	Yes	No	No	No	No	No	No
	CYFIP2	ENSOCUG00000011780	3.74345	0.000614977	-0.416625	-3.38474	0.0628542	-1.7164	-0.779387	chr3	38752689	38858378	No	Yes	No	No	No	No	No	No
	TMEM56	ENSOCUG00000014239	1.59637	0.00313612	-1.62423	-6.12605	0.707907	-1.17858	-0.237049	chr13	69362310	69404594	No	Yes	No	No	No	No	No	No
	FLT4	ENSOCUG00000011092	3.8126	0.000508185	-0.270124	-2.30549	0.0341248	-1.57837	-0.658439	GL018730	2016656	2044325	No	Yes	No	No	No	No	No	No
	SRRM2	ENSOCUG00000014415	9.92731	0.000443093	-0.625781	-2.14997	0.0317745	-1.57418	-0.654603	GL018828	128368	142873	No	Yes	No	No	No	No	No	No
	COL1A2	ENSOCUG00000012264	12.0283	0.00639623	-3.42756	-10.7199	0.861493	-1.18841	-0.249035	chr10	34497268	34534132	No	Yes	No	No	No	No	No	No
	TBC1D8B	ENSOCUG00000012340	3.6239	0.000396293	0.0600091	-2.9021	0.166609	-1.37196	-0.456236	chrX	55377244	55463417	No	Yes	No	No	No	No	No	No
	PIPOX	ENSOCUG00000015278	-0.161925	0.019636	-3.25245	-2.38423	0.430785	-1.34492	-0.427519	chr19	19120641	19135595	No	Yes	No	No	No	No	No	No
	ZNF503	ENSOCUG00000000028	3.70411	0.000192105	0.743209	-2.14605	0.00338918	-1.8834	-0.913343	chr18	12124741	12128410	No	Yes	No	No	No	No	No	No
	REEP2	ENSOCUG00000008433	-2.19253	0.0164681	-2.95845	-4.25814	0.280398	-1.97448	-0.981476	chr3	20719170	20725219	No	Yes	No	No	No	No	No	No
	ACSL4	ENSOCUG00000005010	5.45487	0.000445104	-0.386254	-2.28602	0.112787	-1.38105	-0.465762	chrX	58044616	58083079	No	Yes	No	No	No	No	No	No
	HTRA4	ENSOCUG00000000083	-1.20915	0.000276808	0.734216	-22.2505	0.0852126	-3.0483	-1.60801	GL018706	4424692	4436394	No	Yes	No	No	No	No	No	No
	SDHA	ENSOCUG00000023573	6.62749	0.000857067	-1.2037	-2.0096	0.00767827	-1.85409	-0.890709	GL018897	351325	371174	No	Yes	No	No	No	No	No	No
	CYP1B1	ENSOCUG00000016164	3.82982	0.00446052	-2.37681	-6.09607	0.419092	-1.4561	-0.542114	chr2	148208670	148217090	No	Yes	No	No	No	No	No	No
	ZNF280D	ENSOCUG00000015094	6.19979	6.20908e-06	4.06069	-2.09187	0.000741785	-1.74465	-0.802938	chr17	15845722	15931943	No	Yes	No	No	No	No	No	No
	RCBTB2	ENSOCUG00000016428	3.97423	0.00035808	0.0564825	-2.33056	0.0111152	-1.79207	-0.841628	GL018705	1862590	1899670	No	Yes	No	No	No	No	No	No
	PPIP5K1	ENSOCUG00000003096	5.58774	1.08873e-05	3.51871	-2.34159	0.00148134	-1.8006	-0.848481	chr17	28665153	28723291	No	Yes	No	No	No	No	No	No
	ACKR3	ENSOCUG00000010906	4.71461	0.00439127	-2.62877	-2.99477	0.450919	-1.29515	-0.373118	GL018906	315285	325810	No	Yes	No	No	No	No	No	No
	EYA2	ENSOCUG00000002658	1.01234	0.0095347	-2.74301	-2.22582	0.128699	-1.60267	-0.680473	GL018725	1695466	1852953	No	Yes	No	No	No	No	No	No
	S1PR3	ENSOCUG00000015376	1.4957	0.00348989	-1.81865	-2.82632	0.0573109	-1.92391	-0.944041	chr1	78760765	78761868	No	Yes	No	No	No	No	No	No
	SOAT2	ENSOCUG00000001415	-3.01184	3.55481e-05	2.27891	-12.0641	0.0815936	-2.13883	-1.09682	chr4	36976916	36987489	No	Yes	No	No	No	No	No	No
	IQGAP2	ENSOCUG00000003397	3.4723	0.000954694	-0.758411	-5.53665	0.136407	-1.73368	-0.793838	GL018855	123138	247503	No	Yes	No	No	No	No	No	No
	RCN3	ENSOCUG00000024180	3.57247	0.000464146	-0.112216	-2.91442	0.0356179	-1.73318	-0.793421	GL019152	85825	90948	No	Yes	No	No	No	No	No	No
	CHPT1	ENSOCUG00000009289	2.60698	0.00212342	-1.49473	-3.08772	0.0903978	-1.72523	-0.786785	chr4	81008477	81043021	No	Yes	No	No	No	No	No	No
	ERGIC1	ENSOCUG00000029231	3.85731	7.4717e-06	4.11663	-2.26996	0.0010602	-1.75719	-0.813268	chr3	53900126	53994077	No	Yes	No	No	No	No	No	No
	AMER2	ENSOCUG00000007604	-2.43295	0.00469793	-1.80989	-6.99334	0.576676	-1.43832	-0.524387	chr8	40335472	40337529	No	Yes	No	No	No	No	No	No
	MAP4	ENSOCUG00000003956	8.24307	4.97095e-07	6.65266	-2.36158	0.000260348	-1.84132	-0.880739	chr9	15750689	15939449	No	Yes	No	No	No	No	No	No
	KIF26B	ENSOCUG00000008220	3.76156	0.0257151	-4.24863	-2.30127	0.617287	-1.20417	-0.268043	chr16	21884829	22192337	No	Yes	No	No	No	No	No	No
	SLC6A2	ENSOCUG00000017310	2.92601	0.0216241	-3.89249	-2.44729	0.582036	-1.23145	-0.300364	chr5	11873713	11917538	No	Yes	No	No	No	No	No	No
	RCBTB1	ENSOCUG00000003767	5.00483	9.63365e-05	1.28934	-2.29698	0.073873	-1.35103	-0.434062	GL018705	3212287	3240606	No	Yes	No	No	No	No	No	No
	ORYCUNV1R1541	ENSOCUG00000021657	-3.96441	0.00962134	-2.43842	-5.84429	0.0784466	-3.67251	-1.87677	chr9	9682901	9683818	No	Yes	No	No	No	No	No	No
	DCHS2	ENSOCUG00000010772	2.69816	0.0025545	-1.53816	-12.3958	0.129764	-2.2259	-1.15439	chr15	10498262	10813743	No	Yes	No	No	No	No	No	No
	KMT2E	ENSOCUG00000008790	7.83088	2.23023e-05	2.6149	-2.56241	0.00194493	-1.98058	-0.985921	chr7	41314696	41374166	No	Yes	No	No	No	No	No	No
	MBNL2	ENSOCUG00000000220	7.58707	0.000152979	0.568504	-2.1273	0.00258711	-1.93301	-0.950846	chr8	99131453	99252607	No	Yes	No	No	No	No	No	No
	C1R	ENSOCUG00000014480	6.74606	0.0028283	-2.33559	-12.0168	0.385659	-1.83179	-0.873255	chr8	33061825	33086134	No	Yes	No	No	No	No	No	No
	RENBP	ENSOCUG00000025840	2.57278	0.000215931	0.89445	-5.47767	0.0474236	-1.88526	-0.914765	GL018816	506782	511889	No	Yes	No	No	No	No	No	No
	C1QC	ENSOCUG00000015138	3.51383	0.00708544	-2.79044	-5.5142	0.631022	-1.25961	-0.332977	chr13	130484396	130488239	No	Yes	No	No	No	No	No	No
	PLCB2	ENSOCUG00000006540	2.99006	0.0214157	-3.86701	-2.75914	0.896733	-1.05852	-0.08205	chr17	31709312	31727742	No	Yes	No	No	No	No	No	No
	SLC25A37	ENSOCUG00000004114	3.90659	0.00121682	-1.20901	-2.07238	0.0396459	-1.55773	-0.639442	chr2	46249648	46290537	No	Yes	No	No	No	No	No	No
	SYNE2	ENSOCUG00000005045	10.5572	0.0028174	-2.58016	-2.18754	0.0298534	-1.85167	-0.88883	chr20	11576207	11892491	No	Yes	No	No	No	No	No	No
	PTK2B	ENSOCUG00000007668	4.49461	0.007869	-3.21537	-2.04744	0.834864	-1.05914	-0.0828959	chr2	42272980	42336288	No	Yes	No	No	No	No	No	No
	UNC5B	ENSOCUG00000006943	5.87556	0.000976506	-1.2305	-4.05361	0.0938908	-1.87669	-0.90819	chr18	15906988	15977704	No	Yes	No	No	No	No	No	No
	KEL	ENSOCUG00000007569	-0.757283	0.00468799	-1.84973	-7.25766	0.483802	-1.53324	-0.616587	chr7	9174904	9198894	No	Yes	No	No	No	No	No	No
	NGF	ENSOCUG00000000659	-1.24691	0.0158447	-2.95822	-2.72334	0.950781	1.02864	0.0407448	chr13	48850835	48904721	No	Yes	No	No	No	No	No	No
	NRP1	ENSOCUG00000004579	6.22681	0.000133308	0.809045	-2.66174	0.0130781	-1.80196	-0.849563	GL018724	2539429	2672137	No	Yes	No	No	No	No	No	No
	ALOX5	ENSOCUG00000005428	2.50827	0.00262883	-1.66661	-4.00545	0.114877	-1.83329	-0.874435	chr18	6719392	6757536	No	Yes	No	No	No	No	No	No
	NLRP3	ENSOCUG00000005455	2.48147	0.00418029	-2.12295	-3.16955	0.655691	-1.16213	-0.216776	GL018890	307385	336020	No	Yes	No	No	No	No	No	No
	JAM3	ENSOCUG00000005628	1.33534	0.0023427	-1.4206	-2.23481	0.0162589	-1.98801	-0.991321	GL018742	1523856	1592529	No	Yes	No	No	No	No	No	No
	GNAI2	ENSOCUG00000011681	5.97022	1.98276e-05	2.85824	-2.61477	0.00906382	-1.6337	-0.708145	chr9	17698558	17716422	No	Yes	No	No	No	No	No	No
	GPNMB	ENSOCUG00000026334	6.4188	1.04007e-05	3.61087	-11.8705	0.0488385	-1.97624	-0.982758	chr10	8328034	8362824	No	Yes	No	No	No	No	No	No
	SLC39A14	ENSOCUG00000008681	4.17341	0.00474435	-2.62134	-2.31884	0.793942	-1.07698	-0.106997	GL018798	265537	313743	No	Yes	No	No	No	No	No	No
	ACVRL1	ENSOCUG00000022530	4.83587	0.00116882	-1.32268	-2.17554	0.0773593	-1.47899	-0.564614	chr4	36077118	36088323	No	Yes	No	No	No	No	No	No
	GPX7	ENSOCUG00000007319	3.27636	0.014223	-3.54235	-2.42848	0.819387	-1.08526	-0.118046	chr13	114087851	114096885	No	Yes	No	No	No	No	No	No
	TGM2	ENSOCUG00000003636	3.91642	0.0173537	-3.92181	-2.65454	0.100505	-2.0379	-1.02708	chr4	2164489	2193055	No	Yes	No	No	No	No	No	No
	CRYM	ENSOCUG00000016975	-0.0986105	0.001224	-0.60961	-12.499	0.149043	-2.33639	-1.22428	chr6	12137415	12156602	No	Yes	No	No	No	No	No	No
	CLCN6	ENSOCUG00000007298	4.77652	8.76465e-06	3.84721	-2.62566	0.00298259	-1.72272	-0.784692	GL018739	2209618	2243216	No	Yes	No	No	No	No	No	No
	ACAT1	ENSOCUG00000002882	5.41667	0.000857884	-1.06756	-2.79568	0.0542257	-1.73083	-0.791462	chr1	108423951	108447027	No	Yes	No	No	No	No	No	No
	UCHL1	ENSOCUG00000001353	1.76003	0.00401923	-1.9871	-3.0095	0.155619	-1.62235	-0.698089	chr2	30395306	30409319	No	Yes	No	No	No	No	No	No
	C1QL3	ENSOCUG00000001991	4.05549	7.73985e-05	1.64353	-2.11451	0.004732	-1.66187	-0.732809	chr16	44772971	44784259	No	Yes	No	No	No	No	No	No
	ATP8B2	ENSOCUG00000016320	6.73873	7.07393e-06	3.89389	-2.55112	0.00166718	-1.8363	-0.876799	chr13	38229777	38252063	No	Yes	No	No	No	No	No	No
	ITGB4	ENSOCUG00000014951	7.3579	0.00326671	-2.63805	-2.71289	0.067209	-1.89595	-0.922923	GL018845	53941	78927	No	Yes	No	No	No	No	No	No
	TAPBPL	ENSOCUG00000008163	4.3812	0.000682619	-0.676126	-2.10996	0.191335	-1.27461	-0.350061	chr8	32514230	32521563	No	Yes	No	No	No	No	No	No
	DPP4	ENSOCUG00000011445	4.07028	0.00318349	-1.99771	-14.1369	0.0840975	-2.88196	-1.52705	chr7	101114292	101202527	No	Yes	No	No	No	No	No	No
	APOC3	ENSOCUG00000027365	-4.39501	0.0229343	-3.20159	-4.05928	0.0527621	-4.05928	-2.02122	chr1	99600862	99601443	No	Yes	No	No	No	No	No	No
	SYT10	ENSOCUG00000004624	-3.66987	0.00579705	-1.98839	-4.69756	0.914477	-1.06641	-0.0927592	chr8	7997877	8052594	No	Yes	No	No	No	No	No	No
	APEH	ENSOCUG00000004990	4.90684	0.000296742	0.102032	-2.14663	0.0265888	-1.53158	-0.615018	chr9	17191708	17199376	No	Yes	No	No	No	No	No	No
	SEC16B	ENSOCUG00000005206	1.98553	0.0115575	-3.08575	-2.02871	0.859852	-1.05198	-0.0731113	chr13	5069184	5117831	No	Yes	No	No	No	No	No	No
	GPR173	ENSOCUG00000006716	0.205223	0.000593487	0.0599282	-3.28772	0.102649	-1.58513	-0.664603	chrX	34633281	34634402	No	Yes	No	No	No	No	No	No
	DOCK8	ENSOCUG00000003208	6.57642	0.000808441	-1.12132	-2.47086	0.139642	-1.43675	-0.522805	chr1	54162349	54418938	No	Yes	No	No	No	No	No	No
	ARNT	ENSOCUG00000013582	5.94246	3.20343e-06	4.78331	-2.31995	0.000525716	-1.87222	-0.904751	chr13	41275326	41343488	No	Yes	No	No	No	No	No	No
	MARK1	ENSOCUG00000013143	4.68751	3.69671e-05	2.32987	-2.08547	0.00758748	-1.51507	-0.599386	chr16	52391157	52550219	No	Yes	No	No	No	No	No	No
	MGST3	ENSOCUG00000010376	5.33168	0.000168996	0.651446	-2.05753	0.291284	-1.17543	-0.23319	chr13	27242693	27262554	No	Yes	No	No	No	No	No	No
	PRTFDC1	ENSOCUG00000013452	-0.971579	0.0247357	-3.40052	-2.38729	0.319683	-1.51516	-0.599469	chr16	1203684	1292836	No	Yes	No	No	No	No	No	No
	IQCH	ENSOCUG00000006647	-2.21215	0.000625857	-0.0126719	-39.6406	0.0603077	-5.48547	-2.45562	chr17	5050868	5278412	No	Yes	No	No	No	No	No	No
	ABCA1	ENSOCUG00000009279	8.00064	0.000461477	-0.604438	-3.58038	0.127843	-1.63638	-0.710508	chr1	8128276	8262632	No	Yes	No	No	No	No	No	No
	CKB	ENSOCUG00000008818	5.64588	1.23459e-05	3.38948	-2.8527	0.00241151	-1.93092	-0.949291	GL018751	368514	370957	No	Yes	No	No	No	No	No	No
	PHC3	ENSOCUG00000013120	5.46325	1.62282e-06	5.53742	-2.31908	0.00027625	-1.93497	-0.952313	chr14	65006198	65099990	No	Yes	No	No	No	No	No	No
	FAM102B	ENSOCUG00000006777	2.89258	0.00124281	-1.01611	-2.20752	0.167463	-1.338	-0.420073	chr13	55590541	55665017	No	Yes	No	No	No	No	No	No
	USP24	ENSOCUG00000015591	8	2.16152e-05	2.64326	-2.11243	0.0159929	-1.42319	-0.509123	chr13	111787292	111938533	No	Yes	No	No	No	No	No	No
	CCNI2	ENSOCUG00000011946	-2.21863	0.00153733	-0.810419	-10.3759	0.209715	-2.24829	-1.16883	chr3	15787928	15792679	No	Yes	No	No	No	No	No	No
	LRRC17	ENSOCUG00000011161	1.45136	0.00547611	-2.25225	-2.94302	0.103024	-1.8189	-0.863066	chr7	39377439	39394794	No	Yes	No	No	No	No	No	No
	TMEM35B	ENSOCUG00000029466	0.181718	0.00849138	-2.46736	-5.34596	0.360024	-1.64705	-0.719885	GL018704	3315265	3319124	No	Yes	No	No	No	No	No	No
	SLC12A6	ENSOCUG00000006162	4.89265	0.000145191	0.871752	-2.68009	0.0156601	-1.74156	-0.800384	chr17	39452156	39569764	No	Yes	No	No	No	No	No	No
	EFHD1	ENSOCUG00000014497	-0.146694	0.00263573	-1.30818	-39.4292	0.978623	-1.02219	-0.0316688	GL018736	218082	268189	No	Yes	No	No	No	No	No	No
	COPZ2	ENSOCUG00000001802	0.989659	0.0122208	-2.96548	-2.26088	0.395505	-1.30586	-0.385005	chr19	39312739	39320195	No	Yes	No	No	No	No	No	No
	TAS2R41	ENSOCUG00000027104	-3.39692	0.00685143	-2.13871	-7.42702	0.479063	-1.67011	-0.73994	chr7	8624968	8625891	No	Yes	No	No	No	No	No	No
	BCL9	ENSOCUG00000012143	4.13889	0.000470348	-0.264333	-2.07257	0.0141256	-1.64849	-0.721145	chr13	43427137	43442346	No	Yes	No	No	No	No	No	No
	ADAMTS9	ENSOCUG00000000109	4.69484	0.0035203	-2.38263	-4.24844	0.106674	-2.03376	-1.02415	chr9	31612723	31784586	No	Yes	No	No	No	No	No	No
	COL21A1	ENSOCUG00000012337	2.54603	0.000238123	0.769148	-3.19855	0.166609	-1.36807	-0.452143	chr12	45993985	46101670	No	Yes	No	No	No	No	No	No
	RAI14	ENSOCUG00000009122	6.26844	0.000232316	0.222324	-2.94413	0.0259255	-1.8081	-0.854476	chr11	55983524	56151070	No	Yes	No	No	No	No	No	No
	DUOX2	ENSOCUG00000014255	3.07387	0.00471682	-2.43109	-2.44459	0.0572483	-1.82788	-0.870171	chr17	27424318	27444343	No	Yes	No	No	No	No	No	No
	GSAP	ENSOCUG00000015936	3.82928	0.00461175	-2.53665	-2.49731	0.269914	-1.37967	-0.464324	chr7	38861355	38976891	No	Yes	No	No	No	No	No	No
	ZNF318	ENSOCUG00000002302	5.52268	1.3072e-06	5.77328	-2.88165	0.000982138	-1.84197	-0.881251	chr12	32784801	32823789	No	Yes	No	No	No	No	No	No
	NRP2	ENSOCUG00000007978	6.13691	0.00028156	0.0516749	-4.08097	0.0564475	-1.87428	-0.906333	chr7	146460077	146576654	No	Yes	No	No	No	No	No	No
	ARHGAP4	ENSOCUG00000001107	2.76955	0.00123765	-0.941772	-3.70247	0.171652	-1.53833	-0.621364	GL018816	520320	537985	No	Yes	No	No	No	No	No	No
	SPTAN1	ENSOCUG00000012332	9.85679	9.36039e-05	1.02809	-2.1226	0.00600361	-1.68996	-0.756989	GL018847	54882	118726	No	Yes	No	No	No	No	No	No
	ERAP1	ENSOCUG00000007820	5.71683	0.0128807	-3.89159	-2.15528	0.744778	1.11206	0.153235	chr11	16484133	16599046	No	Yes	No	No	No	No	No	No
	PPARG	ENSOCUG00000013194	3.14129	0.00286521	-1.87416	-4.02684	0.109648	-1.87598	-0.907644	chr9	11495298	11632637	No	Yes	No	No	No	No	No	No
	JAG1	ENSOCUG00000002884	7.80957	7.81418e-05	1.28045	-2.54699	0.0119658	-1.7281	-0.789185	chr4	25560297	25596254	No	Yes	No	No	No	No	No	No
	ORMDL3	ENSOCUG00000009663	6.20163	9.65259e-05	1.1512	-2.55317	0.00794823	-1.82931	-0.871303	chr19	41155650	41162438	No	Yes	No	No	No	No	No	No
	PAPPA	ENSOCUG00000001465	4.24327	0.00257004	-2.01669	-2.5664	0.179279	-1.45317	-0.539207	GL018699	11191929	11454238	No	Yes	No	No	No	No	No	No
	ANTXR2	ENSOCUG00000004747	5.07203	6.92253e-06	4.08162	-3.28544	0.0104691	-1.63289	-0.707432	chr15	70309567	70462334	No	Yes	No	No	No	No	No	No
	CABCOCO1	ENSOCUG00000005919	-0.758158	0.0088156	-2.44863	-2.41945	0.570038	-1.21127	-0.276526	chr18	24368785	24472668	No	Yes	No	No	No	No	No	No
	ALX3	ENSOCUG00000009734	-0.80613	0.0180334	-3.13123	-4.05699	0.110965	-2.7947	-1.48269	chr13	54096115	54106540	No	Yes	No	No	No	No	No	No
	RASGEF1C	ENSOCUG00000013414	-1.68912	0.000301046	0.639322	-26.1137	0.0823761	-3.37473	-1.75477	GL018730	1589502	1675930	No	Yes	No	No	No	No	No	No
	SLC12A2	ENSOCUG00000001808	6.4663	5.54551e-05	1.72107	-2.76014	0.00461306	-1.97904	-0.984798	chr3	11738384	11832366	No	Yes	No	No	No	No	No	No
	CLDN7	ENSOCUG00000007002	-1.19416	0.00192044	-1.01619	-3.57243	0.0507159	-2.22521	-1.15394	chr19	11881262	11882892	No	Yes	No	No	No	No	No	No
	PTGFR	ENSOCUG00000002522	2.93742	0.00778522	-2.76668	-6.56692	0.330919	-1.66931	-0.739252	chr13	86859729	86904578	No	Yes	No	No	No	No	No	No
	MNDA	ENSOCUG00000024795	6.60504	0.000639716	-0.855151	-3.84655	0.200041	-1.54526	-0.627846	chr13	34205311	34236944	No	Yes	No	No	No	No	No	No
	STOX2	ENSOCUG00000009718	5.06447	0.00196161	-1.90801	-2.22849	0.0247125	-1.83179	-0.873254	chr2	61233453	61343346	No	Yes	No	No	No	No	No	No
	PROKR1	ENSOCUG00000026978	-1.15509	0.00902768	-2.4575	-3.05272	0.139797	-1.92895	-0.947814	chr2	117486181	117499630	No	Yes	No	No	No	No	No	No
	FAR2	ENSOCUG00000017243	4.58157	0.0207567	-4.04608	-4.56073	0.331376	1.6469	0.71975	chr8	11038454	11097122	No	Yes	No	No	No	No	No	No
	FTL	ENSOCUG00000000014	7.04375	0.0012288	-1.5798	-3.02716	0.610383	-1.17511	-0.232796	GL019028	86633	87941	No	Yes	No	No	No	No	No	No
	FAM169A	ENSOCUG00000006543	0.594036	0.0022804	-1.24833	-5.61458	0.0603192	-2.51169	-1.32866	GL018720	3434488	3494556	No	Yes	No	No	No	No	No	No
	CYP4V2	ENSOCUG00000011300	4.48454	0.00208917	-1.8465	-2.60238	0.163935	-1.46916	-0.554995	chr2	63617891	63643414	No	Yes	No	No	No	No	No	No
	EMP1	ENSOCUG00000022231	5.88329	1.61343e-05	3.09351	-2.84335	0.026971	-1.49514	-0.580278	chr8	26497033	26514500	No	Yes	No	No	No	No	No	No
	BHLHE22	ENSOCUG00000012968	-3.27362	0.00176241	-0.939401	-11.5302	0.0914739	-3.45972	-1.79066	chr3	80519493	80520704	No	Yes	No	No	No	No	No	No
	GNAT3	ENSOCUG00000024754	-3.04115	0.0123404	-2.66502	-9.79161	0.731792	-1.37622	-0.460711	chr7	35479468	35534768	No	Yes	No	No	No	No	No	No
	ACCS	ENSOCUG00000007357	-1.46655	0.00187698	-0.9903	-4.02986	0.0993945	-2.02049	-1.0147	chr1	183732314	183749008	No	Yes	No	No	No	No	No	No
	OXCT1	ENSOCUG00000009231	7.45661	3.8925e-06	4.49284	-2.20405	0.00240569	-1.56817	-0.64908	chr11	62591044	62763746	No	Yes	No	No	No	No	No	No
	TENM1	ENSOCUG00000005013	3.34858	0.0157623	-3.7241	-2.48801	0.0557533	-2.24682	-1.16788	chrX	98862794	99456609	No	Yes	No	No	No	No	No	No
	SLC22A1	ENSOCUG00000002539	-3.6345	0.00992272	-2.46719	-6.68912	0.24953	-2.37551	-1.24824	chr12	149874062	149897954	No	Yes	No	No	No	No	No	No
	IL13RA2	ENSOCUG00000014747	0.131736	0.00265129	-1.35018	-8.25943	0.247156	-1.88259	-0.912719	chrX	63498758	63525266	No	Yes	No	No	No	No	No	No
	NPTX2	ENSOCUG00000017210	-3.86102	0.0170008	-2.94153	-5.27995	0.281517	-2.21416	-1.14676	GL018760	1475551	1485508	No	Yes	No	No	No	No	No	No
	RORB	ENSOCUG00000003732	-2.83173	0.00432765	-1.73521	-8.67616	0.104456	-3.35842	-1.74778	chr1	60906485	61123665	No	Yes	No	No	No	No	No	No
	SLC9A7	ENSOCUG00000004230	1.5585	0.0165842	-3.3934	-2.1773	0.10744	-1.74296	-0.80154	chrX	31726075	31894069	No	Yes	No	No	No	No	No	No
	CDK6	ENSOCUG00000011078	5.19424	3.55189e-05	2.31843	-2.52978	0.0101052	-1.62964	-0.704552	chr10	35992526	36218882	No	Yes	No	No	No	No	No	No
	GABRB1	ENSOCUG00000027343	-3.61889	0.00436435	-1.73895	-7.16002	0.156391	-2.62378	-1.39165	chr2	35537668	36000111	No	Yes	No	No	No	No	No	No
	MYOF	ENSOCUG00000008757	6.11021	0.0022666	-2.15766	-2.37284	0.417474	-1.24109	-0.311603	chr18	41022901	41185250	No	Yes	No	No	No	No	No	No
	CHL1	ENSOCUG00000004486	6.11161	5.90514e-06	4.13704	-2.84993	0.00688356	-1.63252	-0.707104	GL018703	6622302	6697126	No	Yes	No	No	No	No	No	No
	VANGL2	ENSOCUG00000016671	2.83432	0.00785732	-2.86971	-3.14419	0.11269	-1.91301	-0.935842	chr13	32669064	32694923	No	Yes	No	No	No	No	No	No
	LYST	ENSOCUG00000002867	8.47195	0.000210179	0.20121	-2.05186	0.0414435	-1.43232	-0.518351	chr16	32349239	32584765	No	Yes	No	No	No	No	No	No
	CNRIP1	ENSOCUG00000006109	0.442556	0.012563	-2.92652	-3.30202	0.0508918	-2.7917	-1.48115	chr2	117798041	117823563	No	Yes	No	No	No	No	No	No
	PLA2G4A	ENSOCUG00000014644	4.83452	1.05105e-05	3.69251	-3.76832	0.0474001	-1.46517	-0.551067	chr16	83420780	83582381	No	Yes	No	No	No	No	No	No
	FKBP10	ENSOCUG00000000611	5.27856	0.0035339	-2.51036	-2.88506	0.270886	-1.4464	-0.532468	chr19	42713269	42719450	No	Yes	No	No	No	No	No	No
	ASPA	ENSOCUG00000005855	3.03949	0.00336593	-2.0982	-2.24551	0.0215399	-1.98337	-0.987956	chr19	14917686	14940195	No	Yes	No	No	No	No	No	No
	ARHGEF3	ENSOCUG00000013280	6.0163	0.000409773	-0.369548	-2.08709	0.0246085	-1.5647	-0.645887	chr9	23620036	23916719	No	Yes	No	No	No	No	No	No
	REV3L	ENSOCUG00000017034	7.35068	9.94002e-06	3.50347	-3.05364	0.00344492	-1.91996	-0.941077	chr12	99054379	99243986	No	Yes	No	No	No	No	No	No
	CPN1	ENSOCUG00000002261	-3.93739	0.010442	-2.50806	-4.42943	0.35408	-1.74084	-0.79978	chr18	47988544	48019553	No	Yes	No	No	No	No	No	No
	ASIC1	ENSOCUG00000015699	-3.81503	0.00460455	-1.78514	-3.55826	0.614018	1.24698	0.318444	chr4	34219696	34241522	No	Yes	No	No	No	No	No	No
	NYNRIN	ENSOCUG00000015163	5.20958	0.000610845	-0.655125	-3.66059	0.0779837	-1.76008	-0.815642	chr17	44438107	44462320	No	Yes	No	No	No	No	No	No
	DISP1	ENSOCUG00000006408	4.90115	1.92965e-05	2.98501	-2.16401	0.00226942	-1.68068	-0.749043	chr16	50044677	50112392	No	Yes	No	No	No	No	No	No
	PDILT	ENSOCUG00000009056	1.51823	0.0137912	-3.06029	-13.1934	0.102296	-4.10451	-2.03721	chr6	7950387	8020419	No	Yes	No	No	No	No	No	No
	SPHK1	ENSOCUG00000006579	3.18924	0.000426984	0.203361	-11.2952	0.146538	-1.73923	-0.798445	GL018843	343361	347877	No	Yes	No	No	No	No	No	No
	ORAI1	ENSOCUG00000001914	4.56405	0.000374281	-0.0963461	-2.34535	0.00697534	-1.94362	-0.958748	chr21	6011505	6025192	No	Yes	No	No	No	No	No	No
	LRRIQ3	ENSOCUG00000027876	-2.83596	0.00235599	-1.19324	-6.16707	0.447174	-1.51641	-0.600658	chr13	91596852	91740580	No	Yes	No	No	No	No	No	No
	MYLK4	ENSOCUG00000005076	3.52803	0.0142482	-3.55995	-4.92462	0.188842	-2.13152	-1.09188	GL018715	2838711	2925591	No	Yes	No	No	No	No	No	No
	ZNF296	ENSOCUG00000026570	0.118107	0.000685414	-0.0712132	-5.19289	0.100408	-1.87301	-0.905356	GL019011	206928	210579	No	Yes	No	No	No	No	No	No
	INPP1	ENSOCUG00000000006	3.43814	0.00228027	-1.76791	-2.19343	0.0372455	-1.70763	-0.771994	chr7	130739161	130752010	No	Yes	No	No	No	No	No	No
	IRAK3	ENSOCUG00000014492	2.34419	0.00147643	-1.10361	-2.17092	0.0743915	-1.49052	-0.575819	chr4	45035020	45100804	No	Yes	No	No	No	No	No	No
	BCAR1	ENSOCUG00000015992	4.74709	9.93488e-06	3.70213	-2.07351	0.00148274	-1.63936	-0.713134	chr5	29939639	29977375	No	Yes	No	No	No	No	No	No
	CNTNAP4	ENSOCUG00000002907	-3.31804	0.00797559	-2.27482	-8.52809	0.406842	-1.93354	-0.951245	chr5	30887028	31190254	No	Yes	No	No	No	No	No	No
	MRC2	ENSOCUG00000017494	6.12957	0.00530505	-3.05854	-2.24943	0.0582632	-1.79409	-0.843253	chr19	47604776	47653068	No	Yes	No	No	No	No	No	No
	MCHR1	ENSOCUG00000017616	-3.59312	0.0192224	-3.05858	-3.44801	0.155141	-2.271	-1.18333	GL018734	1704749	1709184	No	Yes	No	No	No	No	No	No
	ACVR1C	ENSOCUG00000009208	0.104	0.00741829	-2.34423	-3.82048	0.247618	-1.68728	-0.754702	chr7	96337173	96439921	No	Yes	No	No	No	No	No	No
	ACO1	ENSOCUG00000015960	5.20164	2.83146e-05	2.55814	-2.50666	0.0115606	-1.5793	-0.659285	chr1	21028554	21086881	No	Yes	No	No	No	No	No	No
	WDFY4	ENSOCUG00000006243	4.29838	0.00702625	-2.87037	-6.59026	0.706363	1.20955	0.274476	GL018819	594009	860542	No	Yes	No	No	No	No	No	No
	SLCO1A2	ENSOCUG00000016570	-3.64783	0.0108944	-2.55081	-7.08674	0.194111	-2.80904	-1.49008	chr8	18777011	18816502	No	Yes	No	No	No	No	No	No
	DAPK2	ENSOCUG00000000435	2.21625	0.000473427	0.0827191	-2.67898	0.0195197	-1.82716	-0.869605	chr17	8200053	8320781	No	Yes	No	No	No	No	No	No
	SFRP4	ENSOCUG00000015877	-0.169253	0.0108361	-2.67938	-13.1326	0.132236	-4.12103	-2.04301	chr10	21235153	21244530	No	Yes	No	No	No	No	No	No
	VSIG4	ENSOCUG00000004172	2.18241	0.02155	-3.72616	-3.18929	0.282172	-1.67624	-0.745226	chrX	44499066	44569353	No	Yes	No	No	No	No	No	No
	WDR60	ENSOCUG00000009901	4.20245	7.92768e-05	1.58201	-2.02443	0.00139434	-1.88012	-0.910824	chr13	8357981	8429077	No	Yes	No	No	No	No	No	No
	IPMK	ENSOCUG00000006432	2.39442	0.000504177	0.0133515	-3.10065	0.0728085	-1.59835	-0.676581	chr18	27915127	27973472	No	Yes	No	No	No	No	No	No
	CDHR3	ENSOCUG00000012863	0.610397	0.0116704	-2.87231	-3.04352	0.0861346	-2.18643	-1.12858	chr7	42234635	42390903	No	Yes	No	No	No	No	No	No
	RBM12B	ENSOCUG00000010353	4.44116	2.39617e-05	2.82812	-2.37256	0.00480202	-1.64677	-0.719636	chr3	109374574	109377481	No	Yes	No	No	No	No	No	No
	TRIM9	ENSOCUG00000015541	-1.15204	0.00192603	-1.0147	-9.42346	0.308927	-1.86786	-0.901386	chr17	69974885	70088174	No	Yes	No	No	No	No	No	No
	G0S2	ENSOCUG00000004023	-4.38026	0.0218218	-3.15823	-4.17202	0.0507488	-4.17202	-2.06075	chr16	63003004	63003300	No	Yes	No	No	No	No	No	No
	HPGD	ENSOCUG00000016289	2.29916	0.00241008	-1.55864	-3.68482	0.0654685	-2.02067	-1.01483	chr2	52449993	52494219	No	Yes	No	No	No	No	No	No
	SLC24A2	ENSOCUG00000002462	0.412339	0.00378969	-1.69333	-18.511	0.175711	-2.69776	-1.43176	chr1	34118867	34381029	No	Yes	No	No	No	No	No	No
	EPC1	ENSOCUG00000000789	5.83873	1.64077e-05	3.05513	-2.02576	0.0011823	-1.72015	-0.782532	chr16	3256425	3332078	No	Yes	No	No	No	No	No	No
	THRSP	ENSOCUG00000000957	1.3447	0.000530401	0.153944	-8.5721	0.864851	-1.06786	-0.0947236	chr1	138693911	138694363	No	Yes	No	No	No	No	No	No
	LARP6	ENSOCUG00000009306	1.66487	0.00104851	-0.612192	-3.93891	0.0584779	-1.93479	-0.952178	GL018775	819158	821636	No	Yes	No	No	No	No	No	No
	FBN1	ENSOCUG00000003866	8.81087	0.000485503	-0.671892	-6.97547	0.288058	-1.66915	-0.739114	chr17	23801721	24061952	No	Yes	No	No	No	No	No	No
	SHC3	ENSOCUG00000015412	-2.57153	0.00290079	-1.37763	-8.04605	0.462799	-1.59633	-0.674756	chr1	78578276	78750981	No	Yes	No	No	No	No	No	No
	INHBB	ENSOCUG00000005094	2.33812	0.0156556	-3.47815	-2.79594	0.0974514	-2.07949	-1.05623	chr7	62748296	62753560	No	Yes	No	No	No	No	No	No
	HOXA7	ENSOCUG00000015183	1.02233	0.00263121	-1.46153	-3.15653	0.0615375	-1.94853	-0.962387	chr10	11873873	11875465	No	Yes	No	No	No	No	No	No
	TXNDC16	ENSOCUG00000012614	0.636133	0.00272821	-1.44006	-3.21853	0.162005	-1.60657	-0.683987	chr17	71306701	71397314	No	Yes	No	No	No	No	No	No
	LASP1	ENSOCUG00000021796	6.36607	0.000145183	0.715503	-2.35241	0.338837	-1.18852	-0.249166	chr19	40313763	40355416	No	Yes	No	No	No	No	No	No
	MYO7B	ENSOCUG00000026619	-4.0972	0.0119814	-2.6305	-4.6429	0.105835	-2.91757	-1.54477	chr7	59299083	59372325	No	Yes	No	No	No	No	No	No
	ADAM21	ENSOCUG00000003758	-3.17361	0.0116623	-2.62292	-6.97859	0.0724536	-4.5219	-2.17693	GL018749	811270	813405	No	Yes	No	No	No	No	No	No
	BMPER	ENSOCUG00000012615	0.918056	0.0107478	-2.78688	-6.31771	0.110654	-2.8476	-1.50974	chr10	17767877	18043853	No	Yes	No	No	No	No	No	No
	HEG1	ENSOCUG00000014625	6.29594	9.16937e-06	3.65837	-3.38089	0.00366863	-1.97251	-0.980029	chr14	94028622	94095095	No	Yes	No	No	No	No	No	No
	PRNP	ENSOCUG00000002086	4.96011	0.00937467	-3.51084	-2.11056	0.0525263	-1.84465	-0.883344	chr4	11388936	11389694	No	Yes	No	No	No	No	No	No
	NIM1K	ENSOCUG00000017808	-0.0880549	0.014925	-2.95675	-13.2972	0.683713	-1.42238	-0.508309	chr11	64054339	64076051	No	Yes	No	No	No	No	No	No
	AGAP2	ENSOCUG00000001304	2.49537	0.00162882	-1.17012	-3.86956	0.191134	-1.54965	-0.631944	GL018714	831955	941468	No	Yes	No	No	No	No	No	No
	ENKD1	ENSOCUG00000009029	0.896235	0.00284283	-1.4903	-3.34111	0.690483	-1.14339	-0.19332	chr5	23225664	23229585	No	Yes	No	No	No	No	No	No
	PRICKLE2	ENSOCUG00000000810	5.59281	0.00171329	-1.8365	-2.00588	0.0233614	-1.69565	-0.76184	chr9	31183936	31362230	No	Yes	No	No	No	No	No	No
	PCNX1	ENSOCUG00000003696	7.36313	4.95725e-06	4.2382	-2.13068	0.00186773	-1.59255	-0.671342	GL018749	83687	268237	No	Yes	No	No	No	No	No	No
	PTGDR2	ENSOCUG00000025455	-3.13896	0.0134976	-2.74296	-8.46518	0.819734	-1.23227	-0.301322	chr1	193492255	193493463	No	Yes	No	No	No	No	No	No
	CCDC8	ENSOCUG00000023898	-1.9155	0.00644482	-2.11111	-15.4378	0.145087	-4.05702	-2.02042	GL018835	39912	41825	No	Yes	No	No	No	No	No	No
	KDM3B	ENSOCUG00000008421	7.19738	6.27435e-06	3.99292	-2.25539	0.000671415	-1.87674	-0.908231	chr3	20633646	20717856	No	Yes	No	No	No	No	No	No
	CLDN19	ENSOCUG00000026826	-2.37519	0.00561822	-1.97328	-9.02023	0.267407	-2.30932	-1.20747	chr13	123991175	123999188	No	Yes	No	No	No	No	No	No
	GJC3	ENSOCUG00000012436	-1.82473	0.00108543	-0.497541	-8.00454	0.585436	-1.3455	-0.428145	GL018760	267677	268459	No	Yes	No	No	No	No	No	No
	NWD2	ENSOCUG00000012238	-3.30485	0.00547222	-1.93997	-8.59178	0.388603	-1.9013	-0.926987	chr2	26825275	27015491	No	Yes	No	No	No	No	No	No
	ZMYM3	ENSOCUG00000012396	5.16381	2.33285e-05	2.7557	-2.41643	0.00185022	-1.88521	-0.914725	chrX	49710474	49726020	No	Yes	No	No	No	No	No	No
	ADGRG6	ENSOCUG00000002559	6.14364	0.000606311	-0.798654	-2.05149	0.0122977	-1.72283	-0.784782	chr12	132850284	133000360	No	Yes	No	No	No	No	No	No
	VDR	ENSOCUG00000027507	3.7542	0.000622654	-0.447884	-2.99961	0.0398895	-1.76862	-0.822622	GL018949	56	32672	No	Yes	No	No	No	No	No	No
	DNAJC6	ENSOCUG00000010020	0.998717	0.0104066	-2.73074	-5.08141	0.834645	-1.11681	-0.159385	chr13	100963487	101144759	No	Yes	No	No	No	No	No	No
	TMEM86B	ENSOCUG00000020934	-3.92333	0.021656	-3.14917	-3.62123	0.963279	-1.03101	-0.0440551	GL019475	41576	42692	No	Yes	No	No	No	No	No	No
	TUBE1	ENSOCUG00000009644	5.45872	0.00687988	-3.25338	-2.31412	0.0690051	-1.81657	-0.861219	chr12	99849118	99871400	No	Yes	No	No	No	No	No	No
	PTPRK	ENSOCUG00000001697	6.81576	0.000673407	-0.955199	-2.01674	0.0514287	-1.46735	-0.553212	chr12	117807475	118400457	No	Yes	No	No	No	No	No	No
	PGER4	ENSOCUG00000026898	2.11284	0.0119435	-3.1595	-2.70849	0.129655	-1.81813	-0.862452	GL018750	622219	641662	No	Yes	No	No	No	No	No	No
	MST1R	ENSOCUG00000009360	4.69379	0.000839441	-0.910611	-3.47809	0.0725982	-1.7686	-0.822609	chr9	17411070	17426144	No	Yes	No	No	No	No	No	No
	WDR81	ENSOCUG00000000090	5.34337	1.35129e-05	3.32861	-3.01868	0.00279132	-1.95567	-0.967659	chr19	16415110	16426748	No	Yes	No	No	No	No	No	No
	COL3A1	ENSOCUG00000014988	12.305	0.00597312	-3.3585	-11.0313	0.925316	-1.09904	-0.136244	chr7	129297505	129341817	No	Yes	No	No	No	No	No	No
	ARHGAP31	ENSOCUG00000009478	5.32502	0.000364702	-0.153219	-2.62649	0.0769016	-1.50732	-0.59199	chr14	99363237	99408002	No	Yes	No	No	No	No	No	No
	ASGR2	ENSOCUG00000024115	-1.21224	0.000196432	1.0273	-31.7713	0.104348	-2.89653	-1.53433	chr19	11976402	11984801	No	Yes	No	No	No	No	No	No
	KCNK2	ENSOCUG00000008629	-0.094901	0.00194202	-1.0385	-36.3895	0.0875949	-4.4278	-2.14659	chr16	58004314	58146579	No	Yes	No	No	No	No	No	No
	TBC1D4	ENSOCUG00000007964	6.36045	4.46024e-05	1.97003	-3.09106	0.0139623	-1.7832	-0.834466	chr8	76854063	77070081	No	Yes	No	No	No	No	No	No
	KIAA2012	ENSOCUG00000003626	0.372056	6.72052e-05	2.08217	-7.63352	0.0423783	-1.9839	-0.988336	chr7	142843389	142966278	No	Yes	No	No	No	No	No	No
	SYNDIG1	ENSOCUG00000025498	-0.778439	0.0208068	-3.22027	-8.69012	0.989489	1.01289	0.0184781	GL018741	1372072	1549193	No	Yes	No	No	No	No	No	No
	PDGFRL	ENSOCUG00000005211	5.18442	0.00431342	-2.48565	-14.1342	0.309069	-1.92592	-0.945549	chr2	68034567	68101300	No	Yes	No	No	No	No	No	No
	P4HA2	ENSOCUG00000008966	5.10262	0.0012324	-1.39799	-3.04369	0.0557191	-1.84122	-0.880663	chr3	15256551	15305094	No	Yes	No	No	No	No	No	No
	MFAP4	ENSOCUG00000015162	3.24266	0.0221311	-3.68379	-21.3434	0.378193	-2.00128	-1.00093	GL018817	320282	322425	No	Yes	No	No	No	No	No	No
	DENND5A	ENSOCUG00000016329	6.74725	7.94144e-06	3.77361	-2.84019	0.00234541	-1.89309	-0.920745	chr1	150892175	151021797	No	Yes	No	No	No	No	No	No
	CNNM1	ENSOCUG00000012318	-1.57699	0.00142292	-0.736583	-8.3813	0.145844	-2.35909	-1.23823	chr18	47328110	47391318	No	Yes	No	No	No	No	No	No
	RARA	ENSOCUG00000004903	3.6722	0.000124279	1.2318	-2.16248	0.0893713	-1.2993	-0.377738	chr19	41495365	41517249	No	Yes	No	No	No	No	No	No
	PGK2	ENSOCUG00000005270	-2.88191	0.00108307	-0.508978	-7.22286	0.108414	-2.40692	-1.26719	chr12	39006461	39007714	No	Yes	No	No	No	No	No	No
	DLG2	ENSOCUG00000010534	2.858	0.00430455	-2.31964	-2.03574	0.0197965	-1.91053	-0.933972	chr1	132457073	133356273	No	Yes	No	No	No	No	No	No
	LRRC52	ENSOCUG00000005518	-3.47586	0.00603475	-2.02823	-11.3487	0.0739722	-5.18526	-2.37442	chr13	27332252	27355588	No	Yes	No	No	No	No	No	No
	DAB2	ENSOCUG00000012721	6.00202	0.000542601	-0.629322	-3.64939	0.125973	-1.62831	-0.703372	chr11	60401299	60465144	No	Yes	No	No	No	No	No	No
	LRP6	ENSOCUG00000003006	7.55204	5.43561e-05	1.67636	-2.29708	0.00636531	-1.7009	-0.7663	chr8	27457035	27629548	No	Yes	No	No	No	No	No	No
	PLXNA2	ENSOCUG00000003482	5.62397	0.00115172	-1.40733	-2.83643	0.0291181	-1.99738	-0.998111	chr16	64455451	64630637	No	Yes	No	No	No	No	No	No
	PLCG2	ENSOCUG00000013105	4.28276	6.93639e-05	1.83165	-5.70373	0.0445572	-1.78002	-0.831889	chr5	36095029	36223534	No	Yes	No	No	No	No	No	No
	SHISA6	ENSOCUG00000010908	-2.93806	0.00110161	-0.529654	-11.3318	0.454901	-1.60836	-0.685591	chr19	8104882	8440637	No	Yes	No	No	No	No	No	No
	FAP	ENSOCUG00000005115	4.7915	0.00617553	-2.97765	-3.74482	0.280762	-1.59036	-0.669354	chr7	101308800	101388842	No	Yes	No	No	No	No	No	No
	LRRTM4	ENSOCUG00000011833	-2.72335	0.00992165	-2.48501	-7.77125	0.109028	-3.76656	-1.91325	chr2	108804141	108921143	No	Yes	No	No	No	No	No	No
	NFASC	ENSOCUG00000015363	-0.392302	0.00140917	-0.7409	-9.91995	0.0618235	-3.256	-1.7031	chr16	67109779	67241356	No	Yes	No	No	No	No	No	No
	CLDN5	ENSOCUG00000006403	-0.983226	0.000770405	-0.175699	-14.5531	0.102602	-2.90021	-1.53616	GL018985	108434	109090	No	Yes	No	No	No	No	No	No
	NUDT9	ENSOCUG00000002670	4.43836	0.000267788	0.2805	-2.09446	0.0199999	-1.54023	-0.623148	chr15	62725287	62755942	No	Yes	No	No	No	No	No	No
	FAM105A	ENSOCUG00000017585	2.63052	0.00111011	-0.873576	-2.12969	0.0243212	-1.67139	-0.741045	chr11	39376363	39439515	No	Yes	No	No	No	No	No	No
	ADGRB3	ENSOCUG00000009464	-1.9568	0.00265055	-1.29796	-11.4279	0.495871	-1.62281	-0.698496	chr12	55455432	55991342	No	Yes	No	No	No	No	No	No
	TGFB3	ENSOCUG00000011415	3.01571	0.00775508	-2.90553	-2.59231	0.169845	-1.59342	-0.672125	chr20	29183848	29208440	No	Yes	No	No	No	No	No	No
	IGSF10	ENSOCUG00000005885	6.57522	0.00317133	-2.54781	-2.77969	0.185894	-1.55959	-0.641165	chr14	45352787	45381998	No	Yes	No	No	No	No	No	No
	ADAM33	ENSOCUG00000012683	0.475242	0.0192223	-3.29809	-4.99323	0.164279	-2.51205	-1.32886	chr4	10550401	10560369	No	Yes	No	No	No	No	No	No
	S100A4	ENSOCUG00000008645	6.26636	0.000171004	0.678589	-14.5576	0.0562018	-2.63762	-1.39924	chr13	38911188	38913909	No	Yes	No	No	No	No	No	No
	LOXL2	ENSOCUG00000014596	5.85051	0.000230433	0.335753	-5.91996	0.134433	-1.72275	-0.784712	GL018937	273006	353669	No	Yes	No	No	No	No	No	No
	BPTF	ENSOCUG00000015866	7.9092	4.92453e-06	4.22241	-2.07024	0.000887172	-1.68334	-0.751326	chr19	49633819	49763806	No	Yes	No	No	No	No	No	No
	LRRK1	ENSOCUG00000008730	6.11746	0.000231062	0.233593	-2.35449	0.0303905	-1.57798	-0.658078	chr17	84876012	85003953	No	Yes	No	No	No	No	No	No
	CLEC14A	ENSOCUG00000008676	1.69058	0.0036187	-1.91435	-2.14838	0.0252021	-1.88066	-0.911237	chr17	57938336	57939784	No	Yes	No	No	No	No	No	No
	ZNF699	ENSOCUG00000029223	3.26758	0.000766132	-0.517865	-4.38748	0.163078	-1.56203	-0.643421	GL018833	749024	754348	No	Yes	No	No	No	No	No	No
	ACKR1	ENSOCUG00000024046	1.96756	0.0017444	-1.09291	-8.78043	0.090101	-2.28358	-1.1913	chr13	34023387	34025043	No	Yes	No	No	No	No	No	No
	COL28A1	ENSOCUG00000024805	2.4865	0.00299761	-1.82945	-3.33407	0.0525587	-2.09926	-1.06988	chr10	31096228	31273804	No	Yes	No	No	No	No	No	No
	DNMBP	ENSOCUG00000002254	6.24286	8.12128e-06	3.7792	-2.47863	0.001922	-1.78213	-0.833604	chr18	47854305	47925705	No	Yes	No	No	No	No	No	No
	SLAMF9	ENSOCUG00000002366	-0.756	0.000484059	0.25314	-6.37646	0.0700055	-2.26096	-1.17693	chr13	33169580	33172559	No	Yes	No	No	No	No	No	No
	DDIT3	ENSOCUG00000023877	3.97694	0.000721708	-0.664029	-2.39876	0.0400592	-1.61775	-0.693987	GL018714	667008	670691	No	Yes	No	No	No	No	No	No
	EMC4	ENSOCUG00000006160	4.71168	6.12902e-05	1.79519	-2.27835	0.00658096	-1.66255	-0.733397	chr17	39443236	39451622	No	Yes	No	No	No	No	No	No
	SLC18A2	ENSOCUG00000012080	-4.04501	0.0232614	-3.21325	-3.78078	0.467129	-1.58548	-0.664923	chr18	64680697	64704619	No	Yes	No	No	No	No	No	No
	GNAQ	ENSOCUG00000016559	4.24831	1.49762e-06	5.73586	-2.22432	0.000368489	-1.76599	-0.820478	chr1	64143577	64340449	No	Yes	No	No	No	No	No	No
	DOCK10	ENSOCUG00000015431	4.39814	0.00362902	-2.34831	-3.32065	0.688282	-1.15309	-0.205508	chr7	166296532	166594652	No	Yes	No	No	No	No	No	No
	SECISBP2L	ENSOCUG00000006443	6.4458	0.00101014	-1.3612	-2.0258	0.0144305	-1.74449	-0.802804	chr17	23372673	23420839	No	Yes	No	No	No	No	No	No
	GNPTAB	ENSOCUG00000009299	5.56768	2.25589e-06	5.18202	-2.04777	0.000710641	-1.6189	-0.69501	chr4	80964669	81149874	No	Yes	No	No	No	No	No	No
	PHYHIPL	ENSOCUG00000001539	-0.101741	0.0145321	-2.94814	-5.00733	0.784862	-1.18313	-0.242606	chr18	26856739	26916862	No	Yes	No	No	No	No	No	No
	GNMT	ENSOCUG00000003858	1.15251	0.00239806	-1.36063	-3.1437	0.498418	-1.23065	-0.299426	chr12	32464981	32467581	No	Yes	No	No	No	No	No	No
	COL2A1	ENSOCUG00000013629	4.53455	0.00522096	-2.47755	-23.5555	0.239225	-2.18266	-1.12609	GL018949	71937	101960	No	Yes	No	No	No	No	No	No
	WNT8A	ENSOCUG00000005191	-3.52397	0.0126463	-2.68296	-7.11799	0.382901	-2.01579	-1.01134	chr3	20391426	20395897	No	Yes	No	No	No	No	No	No
	AKAP9	ENSOCUG00000004524	9.13774	3.14189e-06	4.66761	-2.02909	0.000635019	-1.67476	-0.743954	chr10	36657347	36825338	No	Yes	No	No	No	No	No	No
	CST6	ENSOCUG00000023396	7.64812	0.00858144	-3.64448	-2.33502	0.482355	-1.26626	-0.340569	chr1	193784733	193785929	No	Yes	No	No	No	No	No	No
	RASSF2	ENSOCUG00000002090	2.62628	0.00743919	-2.74756	-3.07124	0.394661	-1.36591	-0.44986	chr4	11439198	11456726	No	Yes	No	No	No	No	No	No
	MYRFL	ENSOCUG00000002982	1.23831	0.000742624	-0.242374	-2.41012	0.0487621	-1.58164	-0.661424	chr4	48906545	48983260	No	Yes	No	No	No	No	No	No
	AVPR1A	ENSOCUG00000010167	3.20086	0.00866209	-2.84532	-7.63015	0.747748	1.18162	0.24077	chr4	42141558	42149565	No	Yes	No	No	No	No	No	No
	MICAL2	ENSOCUG00000001299	6.08281	0.000317015	-0.0912595	-2.47924	0.0969965	-1.43427	-0.520321	chr1	153868578	153986744	No	Yes	No	No	No	No	No	No
	FAR1	ENSOCUG00000004336	3.7489	0.000961525	-0.916831	-2.52669	0.0427236	-1.67961	-0.748128	chr1	155436354	155497399	No	Yes	No	No	No	No	No	No
	COL14A1	ENSOCUG00000015234	6.97633	0.0020629	-2.05683	-9.09318	0.418546	-1.65009	-0.722541	chr3	135982816	136206334	No	Yes	No	No	No	No	No	No
	WDR72	ENSOCUG00000006258	1.14332	0.018139	-3.35676	-3.81197	0.184585	-2.05585	-1.03973	chr17	18835504	19069549	No	Yes	No	No	No	No	No	No
	LRRC4B	ENSOCUG00000000934	-4.04115	0.0242137	-3.25073	-4.44855	0.277001	-2.1884	-1.12988	GL019609	13468	41262	No	Yes	No	No	No	No	No	No
	MICALCL	ENSOCUG00000001302	4.91062	0.00019499	0.565109	-2.62576	0.0507446	-1.52131	-0.60531	chr1	154012612	154073667	No	Yes	No	No	No	No	No	No
	ICAM1	ENSOCUG00000029644	5.33663	0.003409	-2.4567	-3.68146	0.313578	-1.49062	-0.575917	GL018833	97980	106836	No	Yes	No	No	No	No	No	No
	ABAT	ENSOCUG00000010579	1.90737	0.0151817	-3.36177	-3.62162	0.063209	-2.88878	-1.53046	chr6	2684975	2737869	No	Yes	No	No	No	No	No	No
	ALX4	ENSOCUG00000007369	-0.284702	0.000921727	-0.341707	-16.4006	0.0824771	-3.14364	-1.65244	chr1	183939149	183980392	No	Yes	No	No	No	No	No	No
	ABCD1	ENSOCUG00000017922	2.38303	0.00378562	-2.08461	-2.09138	0.0379495	-1.73371	-0.79386	GL018816	677038	693729	No	Yes	No	No	No	No	No	No
	THBS2	ENSOCUG00000005371	6.09095	0.0198695	-4.36214	-3.31296	0.471299	-1.46483	-0.550736	GL019051	67792	97500	No	Yes	No	No	No	No	No	No
	TNN	ENSOCUG00000008543	4.68192	0.00400673	-2.59104	-2.11458	0.0462743	-1.71549	-0.77862	chr13	2314053	2366764	No	Yes	No	No	No	No	No	No
	PAPSS1	ENSOCUG00000004622	5.84404	0.00139391	-1.63291	-2.05996	0.236793	-1.27926	-0.355313	chr15	41803374	41912629	No	Yes	No	No	No	No	No	No
	BICC1	ENSOCUG00000013696	4.84214	0.000878965	-0.951623	-4.27392	0.148564	-1.64988	-0.722363	chr18	27284756	27621638	No	Yes	No	No	No	No	No	No
	GRN	ENSOCUG00000013567	6.33645	0.00997257	-3.70576	-2.17188	0.807645	-1.0837	-0.115966	chr19	44627274	44635805	No	Yes	No	No	No	No	No	No
	PRLR	ENSOCUG00000005274	7.19325	0.000675631	-0.985967	-2.08798	0.00834668	-1.8561	-0.892277	chr11	56381529	56565013	No	Yes	No	No	No	No	No	No
	HYKK	ENSOCUG00000021767	0.529606	0.00113603	-0.596094	-2.39872	0.0259255	-1.79464	-0.843698	GL018746	823550	839373	No	Yes	No	No	No	No	No	No
	KCNA5	ENSOCUG00000000674	-0.709442	0.00881223	-2.46476	-3.66747	0.0723163	-2.59095	-1.37348	chr8	31128086	31129953	No	Yes	No	No	No	No	No	No
	TREH	ENSOCUG00000010184	-2.06452	0.0112112	-2.59735	-4.30128	0.301619	1.74444	0.802763	GL018823	202503	217267	No	Yes	No	No	No	No	No	No
	HOXA9	ENSOCUG00000020585	-0.29491	0.00245891	-1.25667	-22.0117	0.18164	-2.84034	-1.50606	chr10	11882131	11883940	No	Yes	No	No	No	No	No	No
	CYLD	ENSOCUG00000012853	5.34583	0.000417923	-0.327906	-2.07831	0.00695114	-1.80495	-0.85196	GL018732	37394	94127	No	Yes	No	No	No	No	No	No
	OR2G3	ENSOCUG00000025323	-4.04234	0.0112617	-2.57495	-4.33944	0.201737	-2.17486	-1.12092	GL018890	214806	215738	No	Yes	No	No	No	No	No	No
	SERTM1	ENSOCUG00000012125	-3.66634	0.0028225	-1.35479	-7.13383	0.106212	-2.82771	-1.49963	GL018702	7603801	7604121	No	Yes	No	No	No	No	No	No
	EIF4E3	ENSOCUG00000000259	2.07709	0.00155381	-1.11737	-2.28811	0.0272622	-1.77387	-0.8269	chr9	39233572	39260806	No	Yes	No	No	No	No	No	No
	PRRC2A	ENSOCUG00000007879	7.62942	8.37716e-05	1.21129	-2.32067	0.00572449	-1.78538	-0.836234	chr12	20440282	20452798	No	Yes	No	No	No	No	No	No
	OLFML2B	ENSOCUG00000003594	3.93458	0.00175493	-1.54311	-2.82918	0.289612	-1.33821	-0.420304	chr13	31039244	31072625	No	Yes	No	No	No	No	No	No
	GABRA4	ENSOCUG00000025314	-1.62793	0.0173138	-3.02475	-5.70441	0.384045	-1.9149	-0.93727	chr2	35413176	35489988	No	Yes	No	No	No	No	No	No
	SSTR1	ENSOCUG00000008670	-4.51827	0.0248283	-3.26783	-3.2867	0.0562225	-3.2867	-1.71664	chr17	57894245	57895420	No	Yes	No	No	No	No	No	No
	CXorf36	ENSOCUG00000014763	0.593916	0.0199432	-3.35311	-2.8321	0.586625	-1.26243	-0.336209	chrX	30432427	30467929	No	Yes	No	No	No	No	No	No
	COL17A1	ENSOCUG00000003049	10.4465	0.00651234	-3.44479	-2.16158	0.360604	-1.31024	-0.389826	chr18	51948063	51995909	No	Yes	No	No	No	No	No	No
	DPP8	ENSOCUG00000011751	7.09685	0.000461189	-0.576046	-2.29839	0.0068529	-1.99333	-0.995177	chr17	6780312	6852628	No	Yes	No	No	No	No	No	No
	KCNC4	ENSOCUG00000002431	1.94799	0.0125493	-3.18541	-2.89772	0.0702964	-2.25368	-1.17228	chr13	53940560	53959483	No	Yes	No	No	No	No	No	No
	BSCL2	ENSOCUG00000026008	5.04477	2.77047e-05	2.57514	-2.06702	0.000729012	-1.92461	-0.944568	GL018717	1636948	1649208	No	Yes	No	No	No	No	No	No
	ANKRD12	ENSOCUG00000025998	7.39026	1.83112e-05	2.84819	-2.78939	0.00456121	-1.84148	-0.880867	chr9	52501787	52607344	No	Yes	No	No	No	No	No	No
	RAB30	ENSOCUG00000007580	1.60342	0.000862783	-0.443305	-2.54931	0.0189501	-1.89653	-0.923365	chr1	133739212	133806720	No	Yes	No	No	No	No	No	No
	CCL21	ENSOCUG00000016448	4.8367	0.0205434	-4.1122	-5.20147	0.967364	-1.02732	-0.0388893	chr1	19113237	19114891	No	Yes	No	No	No	No	No	No
	EXTL1	ENSOCUG00000006878	4.85249	0.00981694	-3.50547	-2.73169	0.181805	-1.67072	-0.740472	chr13	139249304	139264749	No	Yes	No	No	No	No	No	No
	MYO7A	ENSOCUG00000023355	2.72452	0.0112524	-3.18312	-2.71698	0.702479	-1.14975	-0.201319	chr1	139745290	139817593	No	Yes	No	No	No	No	No	No
	TMEM220	ENSOCUG00000012021	0.894271	0.00879292	-2.6486	-2.11215	0.118021	-1.57192	-0.652529	chr19	8863855	8878427	No	Yes	No	No	No	No	No	No
	DOCK5	ENSOCUG00000014056	4.93877	0.000488749	-0.423621	-2.07632	0.089159	-1.36588	-0.449826	chr2	44251909	44533896	No	Yes	No	No	No	No	No	No
	CD1E	ENSOCUG00000013956	-1.04741	0.000262719	0.780498	-29.9465	0.131262	-2.66936	-1.41649	chr13	34730103	34733919	No	Yes	No	No	No	No	No	No
	COX2	ENSOCUG00000029099	10.6245	1.94505e-07	7.6086	-2.18081	7.41076e-05	-1.95453	-0.966823	chrMT	7039	7722	No	Yes	No	No	No	No	No	No
	ARHGEF6	ENSOCUG00000000255	4.40135	5.33987e-05	2.07239	-5.32263	0.0204568	-1.96049	-0.971218	chrX	111234687	111369675	No	Yes	No	No	No	No	No	No
	CIZ1	ENSOCUG00000015985	3.88615	2.37281e-05	2.90431	-2.30003	0.00097502	-1.97336	-0.980653	GL018847	433765	451926	No	Yes	No	No	No	No	No	No
	EFCAB2	ENSOCUG00000029593	-1.27558	0.0264059	-3.45461	-2.71171	0.0619295	-2.67136	-1.41757	chr16	22445836	22558185	No	Yes	No	No	No	No	No	No
	OAF	ENSOCUG00000025219	2.88764	0.00510027	-2.47286	-2.22149	0.0982475	-1.58516	-0.664632	chr1	97774160	97787619	No	Yes	No	No	No	No	No	No
	HHIP	ENSOCUG00000004959	0.221809	0.00141737	-0.743519	-38.856	0.197067	-2.50446	-1.3245	chr15	19932581	20030843	No	Yes	No	No	No	No	No	No
	FERMT1	ENSOCUG00000016883	6.43772	0.00109502	-1.43733	-2.01742	0.12382	-1.36313	-0.446924	chr4	12489689	12544292	No	Yes	No	No	No	No	No	No
	KLK10	ENSOCUG00000025396	3.62946	0.0127915	-3.54918	-2.24177	0.21031	-1.49472	-0.579876	GL019228	88751	90602	No	Yes	No	No	No	No	No	No
	PTBP2	ENSOCUG00000017608	4.96796	1.27676e-06	5.83053	-2.26691	0.000217998	-1.93209	-0.950162	chr13	67728398	67807643	No	Yes	No	No	No	No	No	No
	MYRIP	ENSOCUG00000004332	1.49661	0.00260314	-1.50455	-3.92336	0.0520202	-2.23551	-1.1606	chr9	3603740	3925918	No	Yes	No	No	No	No	No	No
	FCER2	ENSOCUG00000024433	0.633308	0.00213544	-1.1827	-5.26122	0.134604	-1.91574	-0.937903	GL018767	786721	794031	No	Yes	No	No	No	No	No	No
	ENPP1	ENSOCUG00000014455	3.99863	0.001054	-1.04256	-2.54535	0.170702	-1.3863	-0.471244	chr12	122085211	122126277	No	Yes	No	No	No	No	No	No
	KCNB1	ENSOCUG00000024174	-1.77371	0.00375827	-1.62465	-16.4421	0.0543763	-6.30245	-2.65591	GL018725	3295976	3390629	No	Yes	No	No	No	No	No	No
	CCND2	ENSOCUG00000015589	7.87374	5.3836e-05	1.67361	-2.3457	0.0077391	-1.68789	-0.755221	chr8	30381837	30411556	No	Yes	No	No	No	No	No	No
	ZNF462	ENSOCUG00000012546	5.75891	1.88652e-05	2.90957	-2.05789	0.000513101	-1.95467	-0.966922	chr1	6112091	6203610	No	Yes	No	No	No	No	No	No
	ENPP6	ENSOCUG00000011944	-1.21417	0.00761829	-2.29082	-13.2662	0.165265	-3.6114	-1.85256	chr2	61414553	61540392	No	Yes	No	No	No	No	No	No
	OR1J4	ENSOCUG00000027151	-2.9441	0.000528593	0.105075	-14.2488	0.127171	-2.67274	-1.41832	GL018699	4709789	4710730	No	Yes	No	No	No	No	No	No
	EIF4A2	ENSOCUG00000005011	8.11997	0.000135828	0.673262	-2.06593	0.00187296	-1.94513	-0.959866	chr14	78838991	78845089	No	Yes	No	No	No	No	No	No
	TRIM39-RPP21	ENSOCUG00000014141	8.76638	0.000520045	-0.762213	-3.09039	0.129518	-1.56149	-0.642921	chr12	22502153	22549253	No	Yes	No	No	No	No	No	No
	RAD51AP2	ENSOCUG00000027767	-3.09865	4.11811e-05	2.16198	-10.9648	0.0812432	-2.11616	-1.08145	chr2	166521714	166531172	No	Yes	No	No	No	No	No	No
	FOXP1	ENSOCUG00000007155	5.621	7.55773e-06	3.89576	-2.17584	0.000462177	-1.92869	-0.947624	chr9	38495890	38896508	No	Yes	No	No	No	No	No	No
	CLEC4G	ENSOCUG00000016293	1.52711	0.0157701	-3.28168	-4.55908	0.119167	-2.56004	-1.35616	GL018767	763492	766718	No	Yes	No	No	No	No	No	No
	PLEKHA4	ENSOCUG00000001499	2.75469	0.0107421	-3.20885	-2.23496	0.0670532	-1.85005	-0.887564	GL019028	140451	161480	No	Yes	No	No	No	No	No	No
	CXXC4	ENSOCUG00000015536	-3.38866	0.0179189	-2.98702	-4.94973	0.490229	1.58957	0.668638	chr15	45251380	45272152	No	Yes	No	No	No	No	No	No
	CLEC4A	ENSOCUG00000010935	-0.770621	0.0144375	-2.87811	-4.38607	0.2174	1.89043	0.918714	chr8	33544270	33562872	No	Yes	No	No	No	No	No	No
	PNMA8A	ENSOCUG00000003756	-4.36726	0.0245838	-3.26073	-3.51671	0.102638	-2.82752	-1.49954	GL018835	64204	65424	No	Yes	No	No	No	No	No	No
	ZBTB44	ENSOCUG00000010058	5.73462	1.95413e-06	5.32059	-2.28159	0.000344342	-1.87668	-0.908185	chr1	86348464	86374093	No	Yes	No	No	No	No	No	No
	COL6A1	ENSOCUG00000025192	7.68654	0.000235204	0.159413	-8.74398	0.140668	-2.01723	-1.01237	GL018946	25286	45866	No	Yes	No	No	No	No	No	No
	SGCE	ENSOCUG00000012309	3.23737	0.000229651	0.64113	-2.21873	0.00460251	-1.8798	-0.910576	chr10	34277351	34356993	No	Yes	No	No	No	No	No	No
	RAMP2	ENSOCUG00000023670	2.30584	0.000116274	1.499	-2.80256	0.00793643	-1.88972	-0.918176	chr19	43477955	43479497	No	Yes	No	No	No	No	No	No
	F12	ENSOCUG00000002789	-4.23298	0.0049178	-1.84302	-3.85646	0.0715966	-2.48664	-1.3142	chr3	57911810	57918985	No	Yes	No	No	No	No	No	No
	CERCAM	ENSOCUG00000008855	2.90741	0.00496866	-2.42959	-2.1917	0.406758	-1.23541	-0.304989	GL018847	226123	234809	No	Yes	No	No	No	No	No	No
	RFX4	ENSOCUG00000028228	-3.67302	0.0111705	-2.57117	-6.19759	0.327218	-2.05585	-1.03974	chr4	89713766	89876034	No	Yes	No	No	No	No	No	No
	MMRN1	ENSOCUG00000006098	4.81652	0.000745031	-0.754558	-5.01169	0.13783	-1.71974	-0.782194	chr15	60018335	60102082	No	Yes	No	No	No	No	No	No
	RNF19A	ENSOCUG00000001892	6.59359	2.34047e-06	5.08447	-3.16742	0.00141913	-1.95817	-0.969507	chr3	115904041	115941418	No	Yes	No	No	No	No	No	No
	VIPR1	ENSOCUG00000013106	3.79207	6.83068e-05	1.83521	-2.22267	0.0407398	-1.37321	-0.45755	chr9	1728737	1763191	No	Yes	No	No	No	No	No	No
	SPARC	ENSOCUG00000012120	9.61283	0.0117114	-4.01319	-4.95543	0.954638	1.04269	0.0603126	chr3	33118052	33137847	No	Yes	No	No	No	No	No	No
	FKBP9	ENSOCUG00000010668	6.30998	0.000625761	-0.833849	-2.40103	0.0690297	-1.53565	-0.618854	chr10	16787182	16833138	No	Yes	No	No	No	No	No	No
	LAMA4	ENSOCUG00000009655	6.76946	1.42162e-05	3.1654	-3.72033	0.0127831	-1.81749	-0.861946	chr12	99896247	100054810	No	Yes	No	No	No	No	No	No
	MFNG	ENSOCUG00000003512	2.4719	0.00393262	-2.11037	-2.52033	0.13189	-1.56129	-0.642736	GL018973	222953	236427	No	Yes	No	No	No	No	No	No
	ZNF385A	ENSOCUG00000010747	4.23356	6.3585e-05	1.84012	-2.47425	0.0127506	-1.60432	-0.681962	chr4	38119910	38124320	No	Yes	No	No	No	No	No	No
	IGFBP4	ENSOCUG00000002828	4.12213	0.00965151	-3.35625	-2.78358	0.124427	-1.81802	-0.862364	chr19	41584616	41594308	No	Yes	No	No	No	No	No	No
	CCDC89	ENSOCUG00000016547	-2.30738	0.0194545	-3.10828	-5.41216	0.157297	-2.99176	-1.58099	chr1	131065956	131067080	No	Yes	No	No	No	No	No	No
	LRRIQ4	ENSOCUG00000003264	-0.884318	5.97957e-05	2.05789	-32.3788	0.121934	-2.25572	-1.17359	chr14	64717128	64739959	No	Yes	No	No	No	No	No	No
	CLIC2	ENSOCUG00000007480	3.2557	0.00691434	-2.821	-2.56465	0.431159	-1.28098	-0.357249	GL018783	502990	523338	No	Yes	No	No	No	No	No	No
	PRICKLE1	ENSOCUG00000023490	3.28021	0.00648794	-2.79015	-2.21148	0.181302	-1.4506	-0.536647	chr8	3668818	3675893	No	Yes	No	No	No	No	No	No
	CD69	ENSOCUG00000009055	-1.1127	0.00445002	-1.77985	-8.50071	0.817546	1.16535	0.220768	chr8	34328310	34336194	No	Yes	No	No	No	No	No	No
	ASCL1	ENSOCUG00000006992	-2.58382	0.000489713	0.183267	-9.50544	0.11809	-2.34093	-1.22708	chr4	82182353	82183042	No	Yes	No	No	No	No	No	No
	PPP1R18	ENSOCUG00000002172	2.86302	0.00383653	-2.19005	-2.09934	0.0438275	-1.70153	-0.766831	chr12	22711948	22719443	No	Yes	No	No	No	No	No	No
	CYP46A1	ENSOCUG00000027965	-4.47219	0.0171609	-2.94207	-3.01646	0.0889496	-2.4253	-1.27816	GL018761	444	30008	No	Yes	No	No	No	No	No	No
	DLX1	ENSOCUG00000003707	-2.87065	0.00524233	-1.90133	-7.57953	0.31021	1.92397	0.944086	chr7	111818348	111826388	No	Yes	No	No	No	No	No	No
	RFX7	ENSOCUG00000013678	5.94093	5.16171e-06	4.28209	-2.33501	0.00194493	-1.66518	-0.735675	chr17	16359707	16503174	No	Yes	No	No	No	No	No	No
	ANXA4	ENSOCUG00000015796	4.60613	0.00118861	-1.30285	-2.1047	0.0961213	-1.41647	-0.502296	chr2	116380518	116458530	No	Yes	No	No	No	No	No	No
	CSF1R	ENSOCUG00000021056	5.15288	0.00515903	-2.83572	-4.2614	0.367019	-1.50695	-0.591633	chr3	31835002	31863397	No	Yes	No	No	No	No	No	No
	B3GALT1	ENSOCUG00000001623	-2.71961	0.00133007	-0.686153	-23.4925	0.0771615	-4.81242	-2.26676	chr7	107471517	107472497	No	Yes	No	No	No	No	No	No
	TULP3	ENSOCUG00000008211	3.74351	0.000158291	0.949131	-2.43501	0.00393712	-1.98572	-0.989664	chr8	29113939	29160792	No	Yes	No	No	No	No	No	No
	ADAMTS5	ENSOCUG00000002859	4.51625	0.00210009	-1.81232	-4.80096	0.0509696	-2.42138	-1.27583	chr14	156132197	156177566	No	Yes	No	No	No	No	No	No
	APBB1IP	ENSOCUG00000005845	3.53066	0.0106162	-3.30958	-2.03415	0.746507	1.09066	0.125208	chr16	2456397	2508864	No	Yes	No	No	No	No	No	No
	ADAM15	ENSOCUG00000007070	5.62971	1.6301e-05	3.08519	-2.4246	0.00111386	-1.97843	-0.984356	chr13	37604644	37616125	No	Yes	No	No	No	No	No	No
	FAM110B	ENSOCUG00000028224	-0.575847	9.92749e-05	1.66144	-19.4161	0.119941	-2.13787	-1.09618	chr3	73591050	73592186	No	Yes	No	No	No	No	No	No
	TGFBI	ENSOCUG00000004928	8.35247	4.55231e-05	1.84404	-3.44526	0.054686	-1.59749	-0.675805	chr3	18525132	18553561	No	Yes	No	No	No	No	No	No
	FANK1	ENSOCUG00000008772	-0.165072	0.000723369	-0.117246	-11.5794	0.0742785	-2.75577	-1.46246	GL018726	378090	515210	No	Yes	No	No	No	No	No	No
	SNAI2	ENSOCUG00000012254	5.37409	9.72684e-05	1.23728	-2.68038	0.0335199	-1.55953	-0.641113	chr3	63432523	63436540	No	Yes	No	No	No	No	No	No
	RSPH9	ENSOCUG00000005537	-1.75748	0.0166173	-2.99852	-5.61973	0.0785922	-4.06736	-2.02409	chr12	33079254	33095700	No	Yes	No	No	No	No	No	No
	CISH	ENSOCUG00000013904	2.69143	0.000180897	0.983944	-2.52368	0.00515333	-1.98105	-0.986267	chr9	18052140	18056526	No	Yes	No	No	No	No	No	No
	SLC38A7	ENSOCUG00000003868	4.73751	8.39289e-05	1.45617	-2.39969	0.00347775	-1.90432	-0.929274	chr5	14507214	14527514	No	Yes	No	No	No	No	No	No
	KLHL3	ENSOCUG00000007560	4.12413	0.00113842	-1.1636	-2.34779	0.0775837	-1.51281	-0.597229	chr3	19926306	20087435	No	Yes	No	No	No	No	No	No
	HEYL	ENSOCUG00000000560	2.85107	0.00052812	-0.108249	-2.56284	0.292491	-1.24743	-0.318959	chr13	126885592	126893820	No	Yes	No	No	No	No	No	No
	SULT1C4	ENSOCUG00000013192	4.97949	0.00253748	-2.13525	-2.64487	0.135487	-1.5612	-0.642655	chr2	84176220	84224171	No	Yes	No	No	No	No	No	No
	NPAS3	ENSOCUG00000010632	-0.420321	0.00157153	-0.845093	-4.4493	0.0699606	-2.19312	-1.13298	chr17	53351373	53594646	No	Yes	No	No	No	No	No	No
	GGA2	ENSOCUG00000008426	4.24389	0.000237718	0.45215	-2.66643	0.0118026	-1.85985	-0.89519	chr6	14247143	14276438	No	Yes	No	No	No	No	No	No
	COL6A6	ENSOCUG00000002486	1.83803	0.0111487	-2.8666	-12.2816	0.241632	-2.22503	-1.15382	chr14	772747	934462	No	Yes	No	No	No	No	No	No
	CD40LG	ENSOCUG00000003911	-1.7705	0.0128357	-2.72838	-9.9641	0.925078	-1.09315	-0.128488	chrX	111210869	111223327	No	Yes	No	No	No	No	No	No
	PKD2L2	ENSOCUG00000014419	-2.23266	2.09591e-05	2.74154	-25.9716	0.155619	-2.00593	-1.00427	chr3	20229453	20271049	No	Yes	No	No	No	No	No	No
	LRRC3B	ENSOCUG00000015216	-2.27535	0.00900866	-2.39639	-5.47479	0.782346	1.19972	0.262704	chr14	13404013	13404792	No	Yes	No	No	No	No	No	No
	HCAR1	ENSOCUG00000003735	-3.12987	0.000294695	0.588321	-10.3743	0.21439	-1.9075	-0.931682	GL018824	92942	93847	No	Yes	No	No	No	No	No	No
	PDGFC	ENSOCUG00000017242	4.27572	4.99706e-05	2.07281	-2.31563	0.00323747	-1.78712	-0.837634	chr15	7015699	7229005	No	Yes	No	No	No	No	No	No
	PARM1	ENSOCUG00000001337	3.13015	0.000124855	1.33402	-3.50321	0.0135159	-1.94269	-0.958056	chr15	75265616	75300350	No	Yes	No	No	No	No	No	No
	SNX21	ENSOCUG00000012182	4.42549	3.07312e-05	2.54899	-2.08156	0.00104012	-1.85273	-0.889651	GL018725	842027	846697	No	Yes	No	No	No	No	No	No
	ST18	ENSOCUG00000013284	-2.6522	0.0266456	-3.37129	-3.36401	0.701609	-1.26078	-0.334315	chr3	66936889	67054699	No	Yes	No	No	No	No	No	No
	SNCB	ENSOCUG00000002510	-1.59922	0.003542	-1.57194	-13.8275	0.084325	-4.39665	-2.13641	chr3	57122517	57130847	No	Yes	No	No	No	No	No	No
	PCIF1	ENSOCUG00000016040	4.77292	2.43465e-06	5.18982	-2.66377	0.00121703	-1.76961	-0.823428	GL018725	920558	931058	No	Yes	No	No	No	No	No	No
	ADIPOQ	ENSOCUG00000026268	7.1189	1.34448e-06	5.64829	-3.41523	0.00337633	-1.76559	-0.820151	chr14	82535615	82547883	No	Yes	No	No	No	No	No	No
	TNIP3	ENSOCUG00000001973	-0.165851	0.192551	-5.26645	2.3296	0.0225002	5.89701	2.55998	chr15	96309103	96378373	No	No	Yes	No	No	No	No	No
	OTOP2	ENSOCUG00000009962	-3.02981	0.123511	-4.66424	4.59466	0.00593866	32.03	5.00135	GL018989	4510	12261	No	No	Yes	No	No	No	No	No
	ADCY7	ENSOCUG00000003091	4.19471	0.0123019	-3.63202	1.6571	0.00193078	2.38094	1.25153	GL018732	485419	523909	No	No	Yes	No	No	No	No	No
	SIRPB2	ENSOCUG00000012752	2.04261	0.0357632	-4.19342	2.5619	0.0130394	3.93737	1.97723	chr4	8891911	8904233	No	No	Yes	No	No	No	No	No
	LYG1	ENSOCUG00000014720	-4.26066	1	-5.8621	1	0.0430904	8.69247	3.11977	chr2	92938412	92947509	No	No	Yes	No	No	No	No	No
	HEPH	ENSOCUG00000014866	-3.12597	0.747864	-5.81664	-1.68565	0.0360463	35.0102	5.12971	chrX	44731288	44817736	No	No	Yes	No	No	No	No	No
	CXCL13	ENSOCUG00000024738	-2.56777	0.0362168	-3.64136	5.05315	0.00573783	15.3393	3.93916	chr15	72854561	72860899	No	No	Yes	No	No	No	No	No
	CSF3R	ENSOCUG00000011231	1.08232	0.028873	-3.68507	8.76466	0.00282575	47.6635	5.57481	GL018704	1913348	1928535	No	No	Yes	No	No	No	No	No
	FOXP3	ENSOCUG00000010135	-0.788622	0.0530858	-4.10034	3.54353	0.0117766	7.44767	2.89679	chrX	33819591	33826655	No	No	Yes	No	No	No	No	No
	CLEC1B	ENSOCUG00000007386	-4.15592	1	-5.8621	1	0.000227833	11.123	3.47547	chr8	28781307	28791211	No	No	Yes	No	No	No	No	No
	MS4A2	ENSOCUG00000009077	0.713401	0.0803201	-4.61577	2.94938	0.00308579	11.1108	3.47389	chr1	192838348	192847761	No	No	Yes	No	No	No	No	No
	DUSP4	ENSOCUG00000003720	2.73373	0.0243766	-3.96944	1.84996	0.00149257	3.40093	1.76593	GL018709	4381342	4396904	No	No	Yes	No	No	No	No	No
	BHMT	ENSOCUG00000004842	-4.42586	0.735348	-5.80262	-1.17689	0.0248014	4.09237	2.03294	GL019088	14612	26416	No	No	Yes	No	No	No	No	No
	RASGRF1	ENSOCUG00000021019	-4.24725	0.481358	-5.61466	1.37839	0.0272622	3.73594	1.90147	GL018746	230729	323274	No	No	Yes	No	No	No	No	No
	EPB42	ENSOCUG00000017459	-1.53206	0.285761	-5.43771	1.76261	0.0472713	3.63705	1.86277	chr17	29060804	29079853	No	No	Yes	No	No	No	No	No
	SAMSN1	ENSOCUG00000015833	0.762953	0.305472	-5.73081	1.92203	0.00602983	9.01403	3.17217	chr14	142370848	142535048	No	No	Yes	No	No	No	No	No
	DNMT3B	ENSOCUG00000017835	3.22266	0.684698	-6.86408	1.1333	0.0136883	2.63143	1.39584	chr4	6631098	6648882	No	No	Yes	No	No	No	No	No
	RHOH	ENSOCUG00000005126	-2.13121	0.746748	-5.90544	1.27595	0.00436657	15.9379	3.99439	chr2	29498139	29498714	No	No	Yes	No	No	No	No	No
	MAPRE1	ENSOCUG00000024265	5.75642	0.000124881	0.912767	1.61967	0.000163145	2.03263	1.02335	chr4	6599525	6619149	No	No	Yes	No	No	No	No	No
	IKZF3	ENSOCUG00000001355	-0.51064	0.289801	-5.54342	1.57595	0.0191907	3.49413	1.80493	chr19	41000050	41113425	No	No	Yes	No	No	No	No	No
	CGA	ENSOCUG00000008386	-4.39366	0.752232	-5.81038	-1.17689	0.0261679	4.40995	2.14076	chr12	73921744	73923757	No	No	Yes	No	No	No	No	No
	LRRC10	ENSOCUG00000017216	-4.38855	0.430817	-5.53721	-1.40684	0.0496998	2.89725	1.53469	chr4	48649258	48650097	No	No	Yes	No	No	No	No	No
	GPR171	ENSOCUG00000005877	0.113521	0.0454886	-4.06314	2.78344	0.0120023	4.88452	2.28822	chr14	45119035	45119994	No	No	Yes	No	No	No	No	No
	CHI3L1	ENSOCUG00000026988	3.07722	0.145299	-5.52544	2.0253	0.000183332	25.1409	4.65197	chr16	68595412	68603910	No	No	Yes	No	No	No	No	No
	CAPN12	ENSOCUG00000023100	-2.48043	0.142662	-4.8143	4.32539	0.016891	18.1229	4.17974	chr5	2662761	2670022	No	No	Yes	No	No	No	No	No
	GCA	ENSOCUG00000002868	-0.112251	0.0956005	-4.70412	1.88359	0.0149766	3.18216	1.67001	chr7	101511405	101532927	No	No	Yes	No	No	No	No	No
	HEPHL1	ENSOCUG00000009466	4.24854	0.947097	-7.14238	1.03529	0.0244233	4.0933	2.03326	chr1	122791691	122873124	No	No	Yes	No	No	No	No	No
	PKIB	ENSOCUG00000023091	1.58127	0.157645	-5.47976	1.62911	0.0428871	2.3525	1.2342	chr12	111823779	111858643	No	No	Yes	No	No	No	No	No
	ARHGAP15	ENSOCUG00000000471	1.16924	0.319237	-5.8642	-1.48428	0.0143804	2.92716	1.5495	chr7	81478944	82141726	No	No	Yes	No	No	No	No	No
	VSIG8	ENSOCUG00000002342	1.01904	0.206328	-5.46628	3.51571	0.0239097	14.1862	3.82642	chr13	33265488	33280297	No	No	Yes	No	No	No	No	No
	LIPI	ENSOCUG00000013984	-1.97936	0.073451	-4.29957	2.23113	0.00823256	4.73133	2.24225	chr14	141940342	141997498	No	No	Yes	No	No	No	No	No
	FAM71F1	ENSOCUG00000008160	-0.846161	0.0605552	-4.20982	2.36418	0.00716716	4.79994	2.26301	chr7	15838593	15854531	No	No	Yes	No	No	No	No	No
	CAPN6	ENSOCUG00000005540	1.61108	0.102892	-5.09485	1.92702	0.0219336	3.11626	1.63982	chrX	59636492	59666311	No	No	Yes	No	No	No	No	No
	TBX21	ENSOCUG00000012907	-2.27635	0.43849	-5.62223	-2.07214	0.0341704	8.65924	3.11424	chr19	39559625	39570319	No	No	Yes	No	No	No	No	No
	OTOA	ENSOCUG00000004297	-2.5546	0.226747	-5.15172	-2.44584	0.0290107	5.98524	2.58141	chr6	13338635	13408500	No	No	Yes	No	No	No	No	No
	KLHL6	ENSOCUG00000007431	1.2723	0.100995	-4.99026	2.19136	0.0182601	4.01356	2.00488	chr14	82141297	82209663	No	No	Yes	No	No	No	No	No
	S100A3	ENSOCUG00000008647	1.35715	0.196576	-5.4244	8.04923	0.0374909	51.9369	5.69869	chr13	38908338	38910127	No	No	Yes	No	No	No	No	No
	GPR158	ENSOCUG00000005356	-2.93011	0.780636	-5.87793	1.24343	0.0135522	11.4686	3.51962	chr16	1451990	1798145	No	No	Yes	No	No	No	No	No
	SLA	ENSOCUG00000017684	-0.937091	0.0490455	-4.00155	2.55344	0.00223996	7.05092	2.81781	chr3	148781918	148805056	No	No	Yes	No	No	No	No	No
	C5	ENSOCUG00000005673	-1.84344	0.0682609	-4.25633	1.91371	0.0460698	2.3886	1.25617	GL018699	6195156	6296165	No	No	Yes	No	No	No	No	No
	PGLYRP1	ENSOCUG00000007434	2.11226	0.515994	-6.41587	-1.3173	0.0323313	2.7084	1.43744	AAGW02083348	225	4334	No	No	Yes	No	No	No	No	No
	SERPINB13	ENSOCUG00000004530	4.88735	0.00439122	-2.69341	1.80476	0.000648236	2.85569	1.51384	chr9	103823987	103846837	No	No	Yes	No	No	No	No	No
	JAK2	ENSOCUG00000016853	6.59526	0.00758164	-3.45994	1.48414	0.000907686	2.09166	1.06465	chr1	49071946	49201223	No	No	Yes	No	No	No	No	No
	CASP1	ENSOCUG00000001103	-0.52154	0.716707	-6.05265	1.22806	0.0211689	4.67749	2.22574	chr1	111573022	111585250	No	No	Yes	No	No	No	No	No
	SULT1C3	ENSOCUG00000004360	-4.76275	1	-5.8621	1	0.0424956	2.7458	1.45723	chr2	84346690	84361036	No	No	Yes	No	No	No	No	No
	SFTPD	ENSOCUG00000027260	-2.34949	0.991691	-5.95281	1.00656	0.00459082	10.509	3.39355	GL018716	49308	53967	No	No	Yes	No	No	No	No	No
	WNT5A	ENSOCUG00000000380	4.3734	0.0163161	-3.94798	1.75104	0.00344492	2.49404	1.31849	chr9	22331728	22351608	No	No	Yes	No	No	No	No	No
	CD2	ENSOCUG00000008474	0.118314	0.0595615	-4.29493	3.02006	0.00790469	7.0217	2.81182	chr13	47551880	47565052	No	No	Yes	No	No	No	No	No
	GPR33	ENSOCUG00000022411	-2.90511	0.0566014	-4.02245	4.92258	0.0144849	12.8629	3.68515	chr17	51311942	51313365	No	No	Yes	No	No	No	No	No
	MSR1	ENSOCUG00000014197	0.473984	0.107107	-4.8581	2.87823	0.0121132	7.59398	2.92486	chr2	69694404	69778852	No	No	Yes	No	No	No	No	No
	NUDT22	ENSOCUG00000015324	3.32167	0.00235697	-1.76753	1.69009	0.000569011	2.35548	1.23602	GL019482	46444	48816	No	No	Yes	No	No	No	No	No
	CD79B	ENSOCUG00000004345	-2.26012	0.940634	-5.97455	1.05269	0.0351216	5.83699	2.54522	chr19	48734975	48738854	No	No	Yes	No	No	No	No	No
	EPSTI1	ENSOCUG00000000716	1.97869	0.188456	-5.63245	2.72574	0.0257655	7.6428	2.9341	chr8	52039684	52179989	No	No	Yes	No	No	No	No	No
	RAB44	ENSOCUG00000016053	-0.057627	0.0574025	-4.26537	3.3057	0.040648	4.61644	2.20678	chr12	26628272	26652351	No	No	Yes	No	No	No	No	No
	DMGDH	ENSOCUG00000013960	-3.72083	0.2148	-5.06386	-2.08995	0.0193175	5.38756	2.42963	GL019088	58121	126468	No	No	Yes	No	No	No	No	No
	PSMB8	ENSOCUG00000002131	3.97621	0.859829	-7.06299	-1.0961	0.0291484	3.70496	1.88946	chr12	23356122	23360458	No	No	Yes	No	No	No	No	No
	CPO	ENSOCUG00000009806	-4.55616	1	-5.8621	1	0.0489721	4.41061	2.14098	chr7	147688895	147789019	No	No	Yes	No	No	No	No	No
	TMEM132A	ENSOCUG00000015713	4.83816	0.795314	-7.29054	1.04836	0.0065034	2.03709	1.02651	chr1	193550535	193561226	No	No	Yes	No	No	No	No	No
	TIMP1	ENSOCUG00000010718	4.58988	0.541847	-7.07399	1.14711	0.0158612	2.06693	1.04749	chrX	32653174	32659127	No	No	Yes	No	No	No	No	No
	POU2F2	ENSOCUG00000021776	-0.849243	0.31861	-5.56084	1.40097	0.00440596	3.71677	1.89405	GL018789	11380	47075	No	No	Yes	No	No	No	No	No
	UCP2	ENSOCUG00000012591	4.06974	0.671542	-7.05071	-1.14178	0.0438711	2.11722	1.08217	chr1	142562534	142571404	No	No	Yes	No	No	No	No	No
	FPR1	ENSOCUG00000008600	-1.03762	0.929642	-6.05666	1.05263	0.00770093	6.80618	2.76685	GL018792	120305	124288	No	No	Yes	No	No	No	No	No
	CD14	ENSOCUG00000004218	2.90704	0.201231	-5.96998	1.6347	0.0300392	2.78855	1.47952	chr3	22754438	22755771	No	No	Yes	No	No	No	No	No
	GCSAM	ENSOCUG00000009933	0.0158854	0.0665409	-4.39267	2.39099	0.0109159	4.5166	2.17524	chr14	107066037	107076895	No	No	Yes	No	No	No	No	No
	IDO1	ENSOCUG00000003344	1.17527	0.0792548	-4.57927	18.8224	0.00902891	235.408	7.87902	GL018706	2982637	2998642	No	No	Yes	No	No	No	No	No
	CLEC4D	ENSOCUG00000012312	0.273852	0.0775315	-4.50423	3.29244	0.0014859	18.5247	4.21138	chr8	33500037	33511624	No	No	Yes	No	No	No	No	No
	SIGLEC15	ENSOCUG00000023340	-3.8546	0.806794	-5.84958	1.16954	0.025193	6.27422	2.64944	chr9	87275548	87290858	No	No	Yes	No	No	No	No	No
	TLR10	ENSOCUG00000003701	-1.98556	0.036706	-3.69091	5.42095	0.0319809	7.82103	2.96736	chr2	28198316	28200748	No	No	Yes	No	No	No	No	No
	PSMB11	ENSOCUG00000013112	-4.19661	0.36585	-5.43252	-1.38118	0.00307989	4.73153	2.24231	chr17	43267132	43268043	No	No	Yes	No	No	No	No	No
	ALOX5AP	ENSOCUG00000008200	2.33296	0.281703	-6.12502	1.32208	0.0297806	2.02851	1.02042	GL018702	1156963	1188510	No	No	Yes	No	No	No	No	No
	SAMHD1	ENSOCUG00000007607	4.27941	0.313483	-6.63998	1.31142	0.0167829	2.32065	1.21453	chr4	3127587	3170906	No	No	Yes	No	No	No	No	No
	TRBV2	ENSOCUG00000027848	-4.25835	0.678466	-5.77201	-1.17689	0.00259873	5.99668	2.58416	GL018758	1208905	1209310	No	No	Yes	No	No	No	No	No
	CLEC7A	ENSOCUG00000016798	1.16627	0.274044	-5.73172	2.29819	0.0134738	9.68167	3.27526	chr8	28705478	28720714	No	No	Yes	No	No	No	No	No
	CLSTN3	ENSOCUG00000014499	1.87773	0.314627	-6.03356	-1.41943	0.0254605	2.35289	1.23444	chr8	33103573	33138657	No	No	Yes	No	No	No	No	No
	KRTAP27-1	ENSOCUG00000017110	-3.55064	0.473318	-5.6111	1.9554	0.00918657	22.7049	4.50493	chr14	159936842	159937465	No	No	Yes	No	No	No	No	No
	AWAT2	ENSOCUG00000029339	0.458189	0.263807	-5.59836	1.44291	0.00133386	4.67185	2.22399	chrX	48592014	48604333	No	No	Yes	No	No	No	No	No
	GIF	ENSOCUG00000003643	-2.97972	0.10598	-4.52418	3.22018	0.000416591	51.6821	5.69159	chr1	192635992	192651663	No	No	Yes	No	No	No	No	No
	ADORA3	ENSOCUG00000023239	-0.470259	0.579237	-5.96011	-1.31187	0.0411083	3.06388	1.61536	chr13	52710603	52714465	No	No	Yes	No	No	No	No	No
	FBXO47	ENSOCUG00000013923	-3.61104	0.284717	-5.26507	-1.69814	0.00105457	11.6542	3.54278	chr19	40367792	40400298	No	No	Yes	No	No	No	No	No
	CD247	ENSOCUG00000027626	0.696744	0.0996257	-4.8123	-1.94131	0.0359796	2.29442	1.19813	chr13	25457777	25540068	No	No	Yes	No	No	No	No	No
	P2RY10	ENSOCUG00000014507	-0.639066	0.0929912	-4.61339	2.52959	0.0205687	4.73187	2.24241	chrX	70621458	70622480	No	No	Yes	No	No	No	No	No
	BZW2	ENSOCUG00000016419	6.13607	0.0307396	-4.83338	1.84089	0.0335199	2.06898	1.04892	GL018710	1034221	1086161	No	No	Yes	No	No	No	No	No
	GPR84	ENSOCUG00000010753	-3.66901	0.546102	-5.67256	-1.39554	0.00107229	15.8202	3.98369	chr4	38111631	38112818	No	No	Yes	No	No	No	No	No
	KRT19	ENSOCUG00000016132	0.241241	0.096283	-4.76165	1.89104	0.011059	3.42637	1.77668	chr19	42519117	42523024	No	No	Yes	No	No	No	No	No
	CXCL10	ENSOCUG00000016280	1.51667	0.066993	-4.49969	30.9826	0.0369079	109.759	6.77819	chr15	74369017	74370722	No	No	Yes	No	No	No	No	No
	LCP2	ENSOCUG00000000534	1.87937	0.843444	-6.56428	-1.11876	0.0363316	3.67689	1.87848	chr3	51639036	51688618	No	No	Yes	No	No	No	No	No
	CCL5	ENSOCUG00000002848	1.16016	0.0976351	-4.93552	2.29469	0.0178306	4.30423	2.10575	chr19	24922478	24932917	No	No	Yes	No	No	No	No	No
	PDIA6	ENSOCUG00000012991	6.89596	4.34232e-05	1.94848	1.98168	0.000293264	2.19169	1.13205	GL018795	492052	513790	No	No	Yes	No	No	No	No	No
	CD8B	ENSOCUG00000009384	-4.14438	0.513892	-5.65167	1.389	0.0191785	4.76231	2.25166	chr2	99543303	99558388	No	No	Yes	No	No	No	No	No
	F5	ENSOCUG00000026781	1.72587	0.123059	-5.24612	1.85412	0.00550308	4.28769	2.1002	chr13	21651644	21724381	No	No	Yes	No	No	No	No	No
	CNDP1	ENSOCUG00000004008	1.72709	0.103255	-5.11961	1.57348	0.00486751	2.86243	1.51724	chr9	114681593	114723824	No	No	Yes	No	No	No	No	No
	PTPRJ	ENSOCUG00000001933	4.22592	0.169632	-6.14066	1.58649	0.0454167	2.30248	1.20319	chr1	187290554	187417474	No	No	Yes	No	No	No	No	No
	MPEG1	ENSOCUG00000015057	3.6386	0.463065	-6.62727	-1.618	0.02292	4.73025	2.24192	chr1	192106880	192109033	No	No	Yes	No	No	No	No	No
	FPR2	ENSOCUG00000008606	-1.41967	0.0429551	-3.8056	5.8115	0.00028291	111.762	6.80429	GL018792	132333	133388	No	No	Yes	No	No	No	No	No
	LAP3	ENSOCUG00000001571	6.42818	0.355211	-7.03271	1.24054	0.00606346	2.5489	1.34988	chr2	8175849	8203202	No	No	Yes	No	No	No	No	No
	ICOS	ENSOCUG00000001858	0.488592	0.180211	-5.31181	2.53153	0.0265888	6.2635	2.64697	chr7	144607941	144633962	No	No	Yes	No	No	No	No	No
	IL1B	ENSOCUG00000023958	0.961089	0.0450115	-4.03311	8.14373	0.00077883	157.123	7.29575	chr2	97614851	97618656	No	No	Yes	No	No	No	No	No
	HLA-DOB	ENSOCUG00000029437	0.582249	0.976525	-6.2683	1.02387	0.0319896	6.38334	2.67431	chr12	23328939	23335032	No	No	Yes	No	No	No	No	No
	ALAS2	ENSOCUG00000013603	2.07925	0.0931683	-4.91433	4.19371	0.00241068	33.7847	5.0783	chrX	36417811	36446204	No	No	Yes	No	No	No	No	No
	ACTBL2	ENSOCUG00000000663	-0.972077	0.393382	-5.65794	2.34079	0.0119445	18.1537	4.18219	chr11	73382821	73383951	No	No	Yes	No	No	No	No	No
	TPH2	ENSOCUG00000015664	-4.56004	0.681061	-5.77356	-1.17689	0.0339587	2.98441	1.57745	chr4	50983999	51099478	No	No	Yes	No	No	No	No	No
	SCN10A	ENSOCUG00000011795	-3.75053	0.275977	-5.27191	1.84785	0.0333495	4.61426	2.2061	GL018769	1216768	1304869	No	No	Yes	No	No	No	No	No
	FBXO6	ENSOCUG00000024728	3.59754	0.523134	-6.83293	1.16493	0.0127079	2.19306	1.13294	AAGW02082338	1208	4679	No	No	Yes	No	No	No	No	No
	CX3CR1	ENSOCUG00000027509	-0.520851	0.0714147	-4.37722	2.4064	0.00375804	6.3173	2.65931	chr9	4397516	4413430	No	No	Yes	No	No	No	No	No
	SUCNR1	ENSOCUG00000014135	-0.42509	0.203258	-5.29914	1.7152	0.0494445	2.74715	1.45793	chr14	45995576	46009066	No	No	Yes	No	No	No	No	No
	TREML1	ENSOCUG00000007264	-4.10628	0.735221	-5.80256	-1.17689	0.0026886	8.51795	3.09051	chr12	30903965	30909550	No	No	Yes	No	No	No	No	No
	MMP19	ENSOCUG00000005109	3.3952	0.0458652	-4.74769	1.87703	0.00881386	2.87129	1.5217	chr4	39421402	39426446	No	No	Yes	No	No	No	No	No
	HOXB7	ENSOCUG00000019952	-0.239493	0.0291016	-3.63154	1.97848	0.0383634	2.16223	1.11252	chr19	38752706	38755406	No	No	Yes	No	No	No	No	No
	PARP9	ENSOCUG00000002699	4.7216	0.0950982	-5.66473	3.14992	0.0478416	5.25769	2.39443	chr14	96519525	96550831	No	No	Yes	No	No	No	No	No
	MMP10	ENSOCUG00000021775	-0.942253	0.0286322	-3.48638	29.0519	0.00216736	377.973	8.56214	chr1	113775322	113786846	No	No	Yes	No	No	No	No	No
	PLAUR	ENSOCUG00000027400	3.77902	0.0291184	-4.37312	1.68604	0.000958338	3.2728	1.71052	GL018881	85742	98957	No	No	Yes	No	No	No	No	No
	LACTB	ENSOCUG00000009995	4.84616	0.554372	-7.13065	1.15121	0.0167512	2.14446	1.10062	chr17	9121982	9146666	No	No	Yes	No	No	No	No	No
	PAX5	ENSOCUG00000012281	-3.81427	0.769066	-5.8355	1.18042	0.0107972	6.97701	2.80261	chr1	17009336	17198363	No	No	Yes	No	No	No	No	No
	PRR9	ENSOCUG00000005502	-0.20491	0.057637	-4.20068	118.237	0.036332	492.983	8.94539	chr13	39181588	39181926	No	No	Yes	No	No	No	No	No
	LRTM2	ENSOCUG00000020921	-3.85622	0.818308	-5.85384	1.15432	0.0253074	6.00719	2.58669	chr8	35856411	35871709	No	No	Yes	No	No	No	No	No
	ANKRD34C	ENSOCUG00000008190	-4.45219	1	-5.8621	1	0.00154983	5.6291	2.4929	GL018746	80058	96612	No	No	Yes	No	No	No	No	No
	NOL10	ENSOCUG00000016892	4.96319	0.00339405	-2.46404	1.87482	0.00705022	2.00251	1.00181	GL018795	327068	427577	No	No	Yes	No	No	No	No	No
	PIM2	ENSOCUG00000015757	0.557149	0.0464949	-4.16689	1.76947	0.00611691	2.78314	1.47671	chrX	33567967	33572268	No	No	Yes	No	No	No	No	No
	ITGAL	ENSOCUG00000014362	2.6534	0.754569	-6.73058	1.16864	0.021736	3.86298	1.94971	GL018752	1690349	1744706	No	No	Yes	No	No	No	No	No
	THEMIS	ENSOCUG00000006061	-1.0782	0.348427	-5.5847	-1.63342	0.0334767	3.48223	1.80001	chr12	117527346	117725510	No	No	Yes	No	No	No	No	No
	ABCA13	ENSOCUG00000013766	-3.65854	0.175011	-4.93392	2.28372	0.0347248	5.03861	2.33302	GL018745	207158	469868	No	No	Yes	No	No	No	No	No
	BCL2L14	ENSOCUG00000003000	-2.71488	0.635636	-5.8181	1.48277	0.0207789	10.7148	3.42153	chr8	27645832	27683952	No	No	Yes	No	No	No	No	No
	NFE2	ENSOCUG00000022954	-1.1071	0.065077	-4.26033	2.00025	0.0215527	2.8983	1.5352	chr4	38046521	38048727	No	No	Yes	No	No	No	No	No
	ANXA1	ENSOCUG00000015493	8.87643	0.00821501	-3.6526	1.73071	0.00302057	2.29827	1.20055	chr1	59691444	59711988	No	No	Yes	No	No	No	No	No
	SH2D1A	ENSOCUG00000005012	-1.69859	0.163732	-4.99004	2.99061	0.0462743	6.49296	2.69888	chrX	98832105	98855952	No	No	Yes	No	No	No	No	No
	LMNTD1	ENSOCUG00000006725	-3.81562	0.170248	-4.90485	1.92503	0.0194059	4.26768	2.09345	chr8	14499784	14622243	No	No	Yes	No	No	No	No	No
	GIMAP8	ENSOCUG00000001150	1.18564	0.499921	-6.19319	1.55743	0.0407297	4.74101	2.24519	GL018806	414270	434231	No	No	Yes	No	No	No	No	No
	PLEK	ENSOCUG00000006113	1.73894	0.932919	-6.43567	-1.104	0.0344828	11.9284	3.57633	chr2	117737339	117751748	No	No	Yes	No	No	No	No	No
	RAC2	ENSOCUG00000016115	1.4112	0.351041	-6.03315	1.32972	0.00425545	3.27927	1.71338	GL018973	53587	65814	No	No	Yes	No	No	No	No	No
	ELOVL3	ENSOCUG00000016071	-1.53495	0.433912	-5.66212	2.70161	0.0107479	40.7294	5.348	chr18	50222048	50228175	No	No	Yes	No	No	No	No	No
	FBN2	ENSOCUG00000008226	3.92319	0.312434	-6.47496	1.8335	0.0124266	6.71559	2.74751	chr3	11894215	12132302	No	No	Yes	No	No	No	No	No
	HRH4	ENSOCUG00000001327	-1.98243	0.295898	-5.36512	3.65994	0.00364319	82.1604	6.36037	chr9	65630796	65648374	No	No	Yes	No	No	No	No	No
	TNFSF10	ENSOCUG00000014848	5.78235	0.193371	-6.48267	1.67353	0.0238913	3.18607	1.67178	chr14	67450510	67468823	No	No	Yes	No	No	No	No	No
	TIPARP	ENSOCUG00000014910	6.39872	0.00388422	-2.75598	1.97594	0.00371947	2.38359	1.25314	chr14	51031773	51109670	No	No	Yes	No	No	No	No	No
	TSPAN8	ENSOCUG00000025509	-2.10685	0.606843	-5.84051	1.46259	0.0162132	8.95174	3.16217	chr4	50157280	50190354	No	No	Yes	No	No	No	No	No
	MUC1	ENSOCUG00000023957	-3.60863	0.808085	-5.86083	-1.17788	0.048393	5.12539	2.35766	chr13	37503656	37507951	No	No	Yes	No	No	No	No	No
	TRBV28	ENSOCUG00000029205	-4.32808	0.348306	-5.39982	-1.39814	0.0104552	3.44972	1.78648	GL018758	1607528	1608029	No	No	Yes	No	No	No	No	No
	A3GALT2	ENSOCUG00000012461	-1.91892	0.0624033	-4.14323	4.96976	0.00543042	19.8852	4.31363	GL018704	5013185	5021256	No	No	Yes	No	No	No	No	No
	RAP1GAP	ENSOCUG00000024485	2.01098	0.013995	-3.30551	1.95248	0.00740945	2.48598	1.31382	chr13	131643938	131669673	No	No	Yes	No	No	No	No	No
	CATSPERZ	ENSOCUG00000021040	-3.51936	0.266183	-5.25489	2.10048	0.0351346	5.88822	2.55783	AAGW02082464	5496	7468	No	No	Yes	No	No	No	No	No
	OVGP1	ENSOCUG00000015946	-3.42532	0.0869522	-4.35232	2.66795	0.000606774	22.4462	4.4884	chr13	52788863	52803127	No	No	Yes	No	No	No	No	No
	SNX10	ENSOCUG00000004744	3.82711	0.111216	-5.67448	1.4582	0.00659858	2.38146	1.25184	chr10	11161761	11176437	No	No	Yes	No	No	No	No	No
	CCL17	ENSOCUG00000026533	-4.03037	0.76879	-5.81743	-1.17689	0.00349295	10.1904	3.34914	chr5	13558100	13559466	No	No	Yes	No	No	No	No	No
	SELE	ENSOCUG00000017438	3.11511	0.186911	-5.93294	1.9971	0.0289937	4.01452	2.00523	chr13	21849963	21860289	No	No	Yes	No	No	No	No	No
	DNAJC7	ENSOCUG00000013255	5.75912	0.000317977	-0.076812	1.7272	0.000422785	2.09073	1.06401	chr19	42852398	42884160	No	No	Yes	No	No	No	No	No
	ZSCAN10	ENSOCUG00000021870	-3.32851	0.0806379	-4.31449	3.58987	0.0317737	6.93078	2.79302	GL018828	306459	310514	No	No	Yes	No	No	No	No	No
	CDH17	ENSOCUG00000001029	-2.1217	0.0810624	-4.3637	2.57621	0.00256361	9.60451	3.26371	chr3	109751285	109837744	No	No	Yes	No	No	No	No	No
	ARPC5	ENSOCUG00000021558	1.66112	0.0670237	-4.74235	1.52804	0.0154001	2.03277	1.02345	GL018994	131726	142575	No	No	Yes	No	No	No	No	No
	IGHM	ENSOCUG00000013533	1.38964	0.435124	-6.05505	-1.58848	0.00572895	5.95861	2.57498	GL019133	69902	74082	No	No	Yes	No	No	No	No	No
	LCK	ENSOCUG00000003668	1.55059	0.0297163	-3.93165	2.52201	0.0197551	3.31926	1.73086	GL018704	5907643	5916977	No	No	Yes	No	No	No	No	No
	FURIN	ENSOCUG00000024969	6.30365	0.000677253	-0.917451	1.87398	0.000340962	2.65012	1.40606	GL018738	1282693	1291324	No	No	Yes	No	No	No	No	No
	ST8SIA1	ENSOCUG00000013134	-0.394054	0.934828	-6.13747	1.04716	0.0357702	3.88384	1.95749	chr8	17831290	17971871	No	No	Yes	No	No	No	No	No
	HLA-DPA1	ENSOCUG00000003319	2.25556	0.837574	-6.64595	1.13347	0.0253492	4.73737	2.24408	chr12	23519395	23550367	No	No	Yes	No	No	No	No	No
	SAMD9L	ENSOCUG00000000619	6.43436	0.188652	-6.52312	2.02447	0.0411111	4.02043	2.00735	chr10	35699236	35703990	No	No	Yes	No	No	No	No	No
	ADAMTS4	ENSOCUG00000013498	2.02133	0.0390933	-4.30622	1.81338	0.0153009	2.38048	1.25125	chr13	31782666	31794873	No	No	Yes	No	No	No	No	No
	CD27	ENSOCUG00000008159	-1.15099	0.139611	-4.88499	2.03876	0.00316748	6.74963	2.75481	chr8	32506940	32513335	No	No	Yes	No	No	No	No	No
	CD226	ENSOCUG00000012227	-0.121412	0.534862	-5.9793	1.43958	0.0268961	4.63626	2.21296	chr9	110000419	110100277	No	No	Yes	No	No	No	No	No
	ACOD1	ENSOCUG00000022836	0.876232	0.22559	-5.40478	6.72076	0.00680767	178.912	7.48311	chr8	78669315	78680994	No	No	Yes	No	No	No	No	No
	FAM196B	ENSOCUG00000000834	2.15715	0.0866601	-5.05027	1.92601	0.011398	3.40082	1.76588	chr3	51276663	51297896	No	No	Yes	No	No	No	No	No
	TBKBP1	ENSOCUG00000014771	0.458633	0.217568	-5.5115	1.47876	0.0423142	2.21246	1.14565	chr19	39589771	39605001	No	No	Yes	No	No	No	No	No
	SMPDL3A	ENSOCUG00000001501	4.5662	0.578275	-7.10799	1.16314	0.0402006	2.03524	1.0252	chr12	111918066	111941247	No	No	Yes	No	No	No	No	No
	MAP7D2	ENSOCUG00000016736	2.89791	0.0136612	-3.47867	1.851	0.0141643	2.09911	1.06978	chrX	5736938	5877316	No	No	Yes	No	No	No	No	No
	TRIM69	ENSOCUG00000008683	-0.941628	0.973166	-6.06301	-1.01662	0.00231125	7.46796	2.90071	chr17	27553660	27585939	No	No	Yes	No	No	No	No	No
	CAMP	ENSOCUG00000015518	-3.94694	1	-5.8621	1	0.0127055	17.6666	4.14296	chr9	16030275	16031921	No	No	Yes	No	No	No	No	No
	MAN2A1	ENSOCUG00000003404	7.39595	2.66923e-05	2.44229	1.71104	8.4617e-05	2.15251	1.10602	chr11	29263470	29416314	No	No	Yes	No	No	No	No	No
	PPIB	ENSOCUG00000012012	6.46689	0.000102014	1.06676	1.89269	0.000419321	2.12088	1.08466	chr17	8084939	8089475	No	No	Yes	No	No	No	No	No
	HHIPL2	ENSOCUG00000000603	0.11998	0.533144	-6.05539	1.22968	0.028255	2.46516	1.30168	chr16	50507172	50533428	No	No	Yes	No	No	No	No	No
	MS4A15	ENSOCUG00000013273	-4.69888	1	-5.8621	1	0.0151044	3.18646	1.67195	chr1	193434855	193448120	No	No	Yes	No	No	No	No	No
	SRGN	ENSOCUG00000024313	2.25691	0.344704	-6.15725	1.57339	0.00358748	6.35023	2.66681	chr18	17666133	17682839	No	No	Yes	No	No	No	No	No
	S100A6	ENSOCUG00000024096	7.34718	0.00152398	-1.84079	1.91422	0.000732213	2.67019	1.41694	chr13	38920406	38921132	No	No	Yes	No	No	No	No	No
	CUX2	ENSOCUG00000021923	-1.16061	0.18976	-5.13175	2.71036	0.0134088	9.6158	3.26541	chr21	7419144	7452880	No	No	Yes	No	No	No	No	No
	TNFRSF12A	ENSOCUG00000027985	0.526269	0.205113	-5.47662	1.3767	0.0213972	2.09012	1.06358	GL018828	260679	268190	No	No	Yes	No	No	No	No	No
	CRISP3	ENSOCUG00000012801	0.651673	0.0324123	-3.77728	21.1293	0.0221589	48.4162	5.59742	chr12	38964406	38977612	No	No	Yes	No	No	No	No	No
	TRIM58	ENSOCUG00000012720	-2.35996	0.369264	-5.52556	2.03085	0.00694146	15.3327	3.93854	GL018944	174296	189431	No	No	Yes	No	No	No	No	No
	EPHA1	ENSOCUG00000011082	6.66723	0.000197637	0.35191	1.8383	0.000388054	2.20228	1.139	chr7	8696317	8711109	No	No	Yes	No	No	No	No	No
	KRTAP16-1	ENSOCUG00000024522	-3.17442	0.841871	-5.84552	-1.41727	0.0351052	46.3348	5.53403	chr19	42338117	42339514	No	No	Yes	No	No	No	No	No
	FAM227B	ENSOCUG00000029524	1.13428	0.00383693	-1.86884	1.94218	0.00358748	2.3073	1.2062	chr17	22871800	23125459	No	No	Yes	No	No	No	No	No
	ITGAM	ENSOCUG00000001587	1.56987	0.930742	-6.53107	1.04987	0.0483457	3.47142	1.79553	GL018752	993054	1046861	No	No	Yes	No	No	No	No	No
	PGM2	ENSOCUG00000013740	4.60329	0.623981	-7.13324	1.19311	0.0311603	2.67252	1.4182	chr2	27311853	27357240	No	No	Yes	No	No	No	No	No
	P2RY13	ENSOCUG00000000418	0.735592	0.295862	-5.78914	1.35935	0.0143442	2.5186	1.33262	chr14	45247974	45248987	No	No	Yes	No	No	No	No	No
	MGAM	ENSOCUG00000008177	-2.24503	0.291353	-5.36236	2.33369	0.00356469	21.489	4.42552	GL018758	737331	814749	No	No	Yes	No	No	No	No	No
	GIMAP2	ENSOCUG00000029428	-2.1325	0.91697	-5.96725	-1.08461	0.023599	8.0498	3.00895	GL018806	185450	189560	No	No	Yes	No	No	No	No	No
	KDR	ENSOCUG00000005062	5.13769	0.00018093	0.588582	1.83068	0.000462081	2.11102	1.07794	chr15	93607753	93653907	No	No	Yes	No	No	No	No	No
	HPD	ENSOCUG00000011816	-2.63914	0.041898	-3.78117	3.05536	0.025683	4.49171	2.16726	GL018824	775514	782792	No	No	Yes	No	No	No	No	No
	GPR65	ENSOCUG00000008519	-1.02772	0.864634	-6.07108	1.08639	0.0414342	3.28528	1.71602	chr20	17375482	17376495	No	No	Yes	No	No	No	No	No
	CD244	ENSOCUG00000013585	0.529122	0.178544	-5.31802	2.21263	0.0208981	5.20937	2.38111	chr13	32245770	32275417	No	No	Yes	No	No	No	No	No
	ERP29	ENSOCUG00000007221	5.64587	1.32856e-05	3.30071	1.94684	0.000151157	2.15593	1.10831	chr21	7950532	7958709	No	No	Yes	No	No	No	No	No
	CCR1	ENSOCUG00000003658	-1.50147	0.0493391	-3.94473	5.0511	0.00124825	34.9535	5.12737	chr9	14443034	14444089	No	No	Yes	No	No	No	No	No
	LYN	ENSOCUG00000003056	2.67921	0.688204	-6.74041	1.15326	0.0282842	2.58173	1.36834	chr3	71427556	71567621	No	No	Yes	No	No	No	No	No
	OR13C8	ENSOCUG00000016379	-4.30335	0.375284	-5.45945	1.6347	0.0279038	4.82968	2.27193	chr1	8413241	8414320	No	No	Yes	No	No	No	No	No
	PIWIL4	ENSOCUG00000002860	-4.02936	0.258093	-5.19596	-1.77006	0.0279814	3.90351	1.96477	chr1	122255099	122302114	No	No	Yes	No	No	No	No	No
	P2RY6	ENSOCUG00000017568	-2.56848	0.0897107	-4.44359	2.4939	0.0264841	4.46752	2.15947	chr1	143186782	143187795	No	No	Yes	No	No	No	No	No
	AADACL3	ENSOCUG00000025025	0.759411	0.0707477	-4.41115	-6.14403	0.0359394	4.7801	2.25704	GL018739	1464568	1471284	No	No	Yes	No	No	No	No	No
	APOBEC1	ENSOCUG00000025736	1.87367	0.640491	-6.38032	-1.43169	0.0173715	6.5131	2.70334	chr8	33903634	33917874	No	No	Yes	No	No	No	No	No
	SAA3	ENSOCUG00000002424	2.48729	0.0931119	-4.98287	9.28846	0.0246861	38.2063	5.25574	GL018733	2135172	2139996	No	No	Yes	No	No	No	No	No
	FLT3	ENSOCUG00000004897	1.99704	0.0540388	-4.58206	1.86766	0.00575589	3.21501	1.68482	GL018735	1068365	1133192	No	No	Yes	No	No	No	No	No
	TGM6	ENSOCUG00000014031	-2.72949	0.0941195	-4.45292	6.75901	0.00703091	43.858	5.45477	chr4	9531655	9553008	No	No	Yes	No	No	No	No	No
	TMEM173	ENSOCUG00000006958	1.02762	0.0431029	-4.16075	2.02508	0.00340276	3.90834	1.96656	chr3	21717532	21721600	No	No	Yes	No	No	No	No	No
	CA10	ENSOCUG00000002345	-4.09222	0.362819	-5.43116	-1.66445	0.0405252	4.05693	2.02039	chr19	35613713	36181060	No	No	Yes	No	No	No	No	No
	CORO1A	ENSOCUG00000002253	2.81992	0.614718	-6.69626	1.23217	0.0146377	3.48824	1.8025	chr6	18516450	18520088	No	No	Yes	No	No	No	No	No
	CXCL9	ENSOCUG00000029588	-0.100269	0.293516	-5.5055	8.38291	0.0202273	184.998	7.53137	chr15	74394602	74401482	No	No	Yes	No	No	No	No	No
	CORIN	ENSOCUG00000008858	2.10191	0.00938592	-2.93423	1.95162	0.00915817	2.26598	1.18014	chr2	36177587	36501601	No	No	Yes	No	No	No	No	No
	C4orf47	ENSOCUG00000004810	-2.28224	0.167267	-4.95509	3.51275	0.0157909	14.7206	3.87977	chr2	62877780	62900547	No	No	Yes	No	No	No	No	No
	PAK5	ENSOCUG00000010770	-3.11437	0.121325	-4.6706	2.42418	0.048416	4.0324	2.01164	chr4	26359414	26661852	No	No	Yes	No	No	No	No	No
	TMEM116	ENSOCUG00000007214	-2.80205	0.51558	-5.69967	-1.61519	0.0340062	6.2939	2.65395	chr21	7886910	7939626	No	No	Yes	No	No	No	No	No
	TRIM10	ENSOCUG00000015679	-4.27888	0.374506	-5.45809	1.63214	0.023093	5.11734	2.35539	chr12	22161642	22171726	No	No	Yes	No	No	No	No	No
	NMI	ENSOCUG00000001001	3.77769	0.0871869	-5.45786	1.70722	0.0378547	2.21718	1.14872	chr7	90269629	90293038	No	No	Yes	No	No	No	No	No
	KRTAP8-1	ENSOCUG00000001632	-4.15614	1	-5.8621	1	0.0428084	11.0606	3.46736	chr14	160879731	160879916	No	No	Yes	No	No	No	No	No
	GLB1L3	ENSOCUG00000011296	-1.58561	0.683937	-5.9218	-1.34528	0.0241417	6.53564	2.70833	GL018742	1224311	1283677	No	No	Yes	No	No	No	No	No
	PTAFR	ENSOCUG00000017831	0.566009	0.453937	-5.97302	1.4035	0.00229126	6.51728	2.70427	chr13	137360752	137361780	No	No	Yes	No	No	No	No	No
	RSAD2	ENSOCUG00000012157	0.104364	0.0699513	-4.4093	24.3402	0.0250478	104.085	6.70162	GL018721	3370545	3382289	No	No	Yes	No	No	No	No	No
	HLA-DMA	ENSOCUG00000022573	2.94138	0.671854	-6.71398	-1.28296	0.0313453	3.87755	1.95514	chr12	23467797	23472753	No	No	Yes	No	No	No	No	No
	CYP2C14	ENSOCUG00000020972	-1.36024	0.0833892	-4.44268	2.58067	0.00936214	5.96783	2.57721	chr18	42381502	42423096	No	No	Yes	No	No	No	No	No
	CD300LF	ENSOCUG00000016337	-2.96301	0.0603565	-4.05929	3.67612	0.00100913	27.5262	4.78273	GL018989	178518	193661	No	No	Yes	No	No	No	No	No
	PAPLN	ENSOCUG00000010681	4.63926	0.00305813	-2.26922	1.7629	0.000210009	3.24989	1.70039	chr20	31762621	31793802	No	No	Yes	No	No	No	No	No
	GP5	ENSOCUG00000016530	-2.01954	0.840855	-5.98928	-1.07164	0.0157465	3.02056	1.59482	chr14	90211816	90213417	No	No	Yes	No	No	No	No	No
	SV2C	ENSOCUG00000024422	-0.89954	0.272546	-5.43542	2.43027	0.0221447	8.76892	3.1324	GL018855	343563	416792	No	No	Yes	No	No	No	No	No
	CACNA2D4	ENSOCUG00000007143	-3.27626	0.680604	-5.82772	1.26649	0.0226988	5.43928	2.44342	chr8	35796481	35903815	No	No	Yes	No	No	No	No	No
	PLAC8	ENSOCUG00000029190	-0.51795	0.0673156	-4.30131	5.20809	0.00302508	29.3399	4.87479	chr15	67235446	67255786	No	No	Yes	No	No	No	No	No
	TMEM2	ENSOCUG00000001131	5.86662	0.00725609	-3.35349	1.64985	0.00343276	2.05018	1.03575	chr1	58141887	58227610	No	No	Yes	No	No	No	No	No
	KRT85	ENSOCUG00000002607	0.383782	0.0365434	-3.81416	126.347	0.0214424	598.869	9.2261	chr4	36427512	36432917	No	No	Yes	No	No	No	No	No
	CA1	ENSOCUG00000005039	-2.24123	0.296253	-5.37464	2.64604	0.00644404	23.8701	4.57713	chr3	100977975	100991288	No	No	Yes	No	No	No	No	No
	KCNN4	ENSOCUG00000006168	-1.13991	0.0338157	-3.67224	2.20872	0.0158349	3.02616	1.59749	GL018881	158625	169328	No	No	Yes	No	No	No	No	No
	SH2D5	ENSOCUG00000022310	-2.58953	0.191237	-5.02846	2.71894	0.00276288	22.0973	4.4658	chr13	132384641	132394654	No	No	Yes	No	No	No	No	No
	HDC	ENSOCUG00000016840	-2.3508	0.746561	-5.92914	1.13568	0.0123315	3.81383	1.93124	chr17	22217167	22238795	No	No	Yes	No	No	No	No	No
	SLCO4C1	ENSOCUG00000016948	0.140157	0.408875	-5.87078	1.30104	0.00379296	3.53242	1.82066	chr11	21623749	21693679	No	No	Yes	No	No	No	No	No
	ATP6V1B1	ENSOCUG00000024303	-1.68644	0.134753	-4.83205	2.46624	0.0245888	5.29059	2.40343	chr2	115222366	115242927	No	No	Yes	No	No	No	No	No
	SCML4	ENSOCUG00000013095	-3.87613	0.180131	-4.94093	2.37265	0.0102437	8.95347	3.16245	chr12	95790594	95852962	No	No	Yes	No	No	No	No	No
	STK17B	ENSOCUG00000011691	5.76072	0.000709025	-0.920753	1.59276	0.000281454	2.13159	1.09193	chr7	136561476	136602568	No	No	Yes	No	No	No	No	No
	VAV1	ENSOCUG00000022946	2.38319	0.437567	-6.38268	-1.32886	0.0251105	2.5009	1.32244	GL019458	21	36083	No	No	Yes	No	No	No	No	No
	ELMOD1	ENSOCUG00000011869	4.06649	0.00235493	-1.93106	1.8322	0.0033165	2.06629	1.04704	chr1	108870630	108938953	No	No	Yes	No	No	No	No	No
	PSMB9	ENSOCUG00000002139	3.99685	0.801669	-7.07522	1.1466	0.0492936	3.52226	1.8165	chr12	23371247	23379513	No	No	Yes	No	No	No	No	No
	DLEU7	ENSOCUG00000003938	-3.18387	0.650956	-5.90293	-1.1574	0.00277521	-5.74623	-2.52261	GL018705	4535613	4555424	No	No	No	Yes	No	No	No	No
	GDA	ENSOCUG00000012403	6.59724	0.00266375	-2.39522	-1.88317	0.00456179	-2.10224	-1.07193	chr1	58618688	58730871	No	No	No	Yes	No	No	No	No
	RPS6KA5	ENSOCUG00000008913	3.92872	0.00349962	-2.36131	-1.56032	0.00149888	-2.0343	-1.02453	chr20	14639102	14812260	No	No	No	Yes	No	No	No	No
	GPC5	ENSOCUG00000012280	-4.21075	0.0820347	-4.31538	-2.36478	0.0350984	-3.85966	-1.94848	chr8	93501926	93746947	No	No	No	Yes	No	No	No	No
	SEC14L5	ENSOCUG00000023007	0.279958	0.0320403	-3.84404	-2.52501	0.0198428	-4.00473	-2.0017	GL019027	17364	40421	No	No	No	Yes	No	No	No	No
	FGGY	ENSOCUG00000004180	3.08804	0.000253418	0.533528	-1.90156	0.000556287	-2.34034	-1.22672	chr13	106945125	107425322	No	No	No	Yes	No	No	No	No
	ARHGAP39	ENSOCUG00000002652	3.72261	0.00626554	-2.92805	-1.71866	0.00181757	-2.59162	-1.37385	GL018957	295134	329266	No	No	No	Yes	No	No	No	No
	CCDC57	ENSOCUG00000006937	2.82458	0.00270066	-1.84549	-1.97151	0.00849246	-2.01855	-1.01332	GL019266	70003	96697	No	No	No	Yes	No	No	No	No
	TMEM98	ENSOCUG00000009595	1.95955	0.181895	-5.78943	-1.4877	0.0310376	-2.6276	-1.39375	chr19	22461238	22471334	No	No	No	Yes	No	No	No	No
	CCDC43	ENSOCUG00000017526	3.25712	0.0755575	-5.27175	-1.55096	0.0357885	-2.00069	-1.0005	chr19	45608545	45623846	No	No	No	Yes	No	No	No	No
	SLC16A5	ENSOCUG00000016231	-0.665608	0.0706754	-4.42522	-2.45894	0.036075	-3.97385	-1.99054	GL018845	597183	605593	No	No	No	Yes	No	No	No	No
	MMP16	ENSOCUG00000011230	2.369	0.00395811	-2.1741	-1.61055	0.00147469	-2.20499	-1.14077	chr3	103464758	103759232	No	No	No	Yes	No	No	No	No
	MYADML2	ENSOCUG00000013887	-1.32187	0.0270625	-3.50131	-5.43559	0.0233664	-9.42007	-3.23574	GL019883	11011	11931	No	No	No	Yes	No	No	No	No
	BARX2	ENSOCUG00000021468	5.56217	0.00455108	-2.85877	-1.95897	0.0102503	-2.07541	-1.0534	chr1	87078462	87160691	No	No	No	Yes	No	No	No	No
	ZNF331	ENSOCUG00000000645	2.02746	0.00177582	-1.2954	-1.78581	0.000939939	-2.55797	-1.355	GL018924	279995	287696	No	No	No	Yes	No	No	No	No
	ZNF395	ENSOCUG00000014174	6.15377	0.000431685	-0.45028	-1.9713	0.0016154	-2.11686	-1.08193	chr2	41273610	41288845	No	No	No	Yes	No	No	No	No
	C12orf4	ENSOCUG00000001956	4.78582	0.280938	-6.75746	1.17976	0.00389829	-2.21502	-1.14732	chr8	30581133	30631159	No	No	No	Yes	No	No	No	No
	RRAD	ENSOCUG00000000585	2.07194	0.0422231	-4.47584	-3.02792	0.0287431	-5.73362	-2.51945	chr5	22311515	22315347	No	No	No	Yes	No	No	No	No
	HOXB5	ENSOCUG00000023093	-0.342169	0.0283469	-3.63658	-2.07613	0.00853129	-3.51303	-1.81272	chr19	38768992	38771612	No	No	No	Yes	No	No	No	No
	NENF	ENSOCUG00000010810	4.03474	0.00310806	-2.25529	-1.67137	0.00212858	-2.10917	-1.07668	chr16	60589757	60603579	No	No	No	Yes	No	No	No	No
	SNORA5C	ENSOCUG00000019530	-3.02352	0.167662	-4.98007	-2.4013	0.035292	-6.41072	-2.68049	chr10	45308348	45308481	No	No	No	Yes	No	No	No	No
	FRMPD4	ENSOCUG00000027222	-0.383794	0.374984	-5.87238	-1.4277	0.0398879	-3.51882	-1.81509	chr13	88927021	88930788	No	No	No	Yes	No	No	No	No
	EGF	ENSOCUG00000016388	5.13801	0.0446158	-5.11303	-2.26652	0.0336072	-3.07882	-1.62238	chr15	39431242	39531778	No	No	No	Yes	No	No	No	No
	TRIM45	ENSOCUG00000000237	2.22922	0.15896	-5.74336	-1.28342	0.00457236	-2.38136	-1.25179	chr13	47168401	47178316	No	No	No	Yes	No	No	No	No
	PREX2	ENSOCUG00000001781	4.70182	0.000762648	-0.896833	-1.83548	0.00118698	-2.20074	-1.13799	chr3	83824206	84146583	No	No	No	Yes	No	No	No	No
	ZMYM5	ENSOCUG00000013877	4.09162	0.00408303	-2.58075	-1.46112	0.000207358	-2.72035	-1.44379	chr8	44739083	44777626	No	No	No	Yes	No	No	No	No
[truncated: 3,227 more rows]
